# Supplementary material for: Peroxiporin Expression Is an Important Factor for Cancer Cell Susceptibility to Therapeutic H2O2: Implications for Pharmacological Ascorbate Therapy
Source: PLoS One. 2017 Jan 20;12(1):e0170442. doi: 10.1371/journal.pone.0170442 (PMC5249139; doi:10.1371/journal.pone.0170442)
Supplement: S1 Data — The excel file contains a worksheet titled "AQP 1, 3 & 8"; where, the raw data and subsequent analysis used to develop Fig 1 are presented. The file contains the evaluated signal intensities from immunocytochemistry images for AQP 1, 3 and 8, representative of the expression levels on H6c7 and MIA PaCa-2 cells. Target fluorescence intensity (from 10 images) per cell area for H6c7 and MIA PaCa-2 cells are included. Additionally, the statistical significance between protein expression (AQP 1, 3 or 8) and each cell type, determined through ANOVA (Single Factor), is also displayed on the worksheet along with the plot. (XLSX) [file pone.0170442.s001.xlsx]

## Sheet: AQP 1, 3 & 8 
AQP1 H6c7							AQP3 H6c7							AQP8 H6c7
	Area	Mean	IntDen	RawInDen				Area	Mean	IntDen	RawInDen				Area	Mean	IntDen	RawInDen			AQP8 H6c7	AQP8 MIA
1	0.172	25.135	4.326	39864	AQP1		1	0.252	10.37	2.611	24059	AQP3		1	0.153	87.402	13.344	122975	AQP8	1	122975	118096		Anova: Single Factor								H6c7	Average	St. dev		Average	St. dev
2	0.183	17.513	3.204	29527	AQP1		2	0.207	7.221	1.493	13756	AQP3		2	0.137	90.325	12.33	113629	AQP8	2	113629	108375											42721.6	14162.2	H6c7 AQP1	41505.4	25582.4	MIA AQP1		AQP1
3	0.211	22.124	4.66	42942	AQP1		3	0.106	10.709	1.131	10420	AQP3		3	0.109	111.156	12.097	111489	AQP8	3	111489	92960		SUMMARY									16228.8	5312.57	H6c7 AQP3	147520	31442.6	MIA AQP3		AQP3
4	0.186	45.701	8.48	78148	AQP1		4	0.131	6.891	0.903	8318	AQP3		4	0.132	92.382	12.209	112521	AQP8	4	112521	220478		Groups	Count	Sum	Average	Variance					90494.1	47164.7	H6c7 AQP8	158350	43321.9	MIA AQP8		AQP8
5	0.125	45.437	5.67	52252	AQP1		5	0.181	6.387	1.157	10666	AQP3		5	0.19	19.42	3.683	33946	AQP8	5	33946	141703		AQP8 H6c7	10	904941	90494.1	2.22451e+09
6	0.108	39.616	4.286	39497	AQP1		6	0.226	10.099	2.28	21016	AQP3		6	0.083	21.631	1.805	16634	AQP8	6	16634	154312		AQP8 MIA	10	1583503	158350	1.87679e+09
7	0.118	39.494	4.645	42812	AQP1		7	0.171	10.218	1.746	16093	AQP3		7	0.104	21.366	2.212	20383	AQP8	7	20383	195251
8	0.086	44.503	3.815	35157	AQP1		8	0.153	13.767	2.111	19453	AQP3		8	0.275	55.786	15.351	141474	AQP8	8	141474	159855
9	0.074	42.674	3.153	29061	AQP1		9	0.174	10.768	1.876	17293	AQP3		9	0.436	29.966	13.074	120493	AQP8_3	9	120493	188843		ANOVA
10	0.11	37.58	4.118	37956	AQP1		10	0.185	12.45	2.302	21214	AQP3		10	0.154	78.283	12.087	111397	AQP8_3	10	111397	203630		Source of Variation	SS	df	MS	F	P-value	F crit
				42721.6	Average						16228.8	Average						90494.1	Average		AQP3 H6c7	AQP3 MIA		Between Groups	2.30223e+10	1	2.30223e+10	11.2268	0.00355982	4.41387
				14162.2	St. dev						5312.57	St. dev						47164.7	St. dev	1	24059	152471		Within Groups	36911690327	18	2.05065e+09
																				2	13756	196132
																				3	10420	153381		Total	5.9934e+10	19
																				4	8318	157269
																				5	10666	96859
AQP1 MIA							AQP3 MIA							AQP8 MIA						6	21016	171769		Anova: Single Factor
1	0.039	42.598	1.646	15165	AQP1		1	0.189	87.376	16.544	152471	AQP3		1	0.135	94.856	12.814	118096	AQP8	7	16093	113241
2	0.06	37.258	2.24	20641	AQP1		2	0.194	109.571	21.282	196132	AQP3		2	0.205	57.372	11.759	108375	AQP8	8	19453	150774		SUMMARY
3	0.07	44.111	3.102	28584	AQP1		3	0.215	77.543	16.643	153381	AQP3		3	0.166	60.917	10.087	92960	AQP8	9	17293	173047		Groups	Count	Sum	Average	Variance
4	0.145	46.307	6.708	61820	AQP1		4	0.209	81.698	17.065	157269	AQP3		4	0.226	105.846	23.923	220478	AQP8	10	21214	110252		AQP3 H6c7	10	162288	16228.8	2.82234e+07
5	0.165	60.447	10.002	92181	AQP1		5	0.165	63.598	10.51	96859	AQP3		5	0.13	118.58	15.376	141703	AQP8		AQP1 H6c7	AQP1 MIA		AQP3 MIA	10	1475195	147520	9.88639e+08
6	0.108	50.429	5.45	50227	AQP1		6	0.165	113.155	18.638	171769	AQP3		6	0.154	108.518	16.744	154312	AQP8	1	39864	15165
7	0.135	54.105	7.303	67307	AQP1		7	0.138	88.747	12.287	113241	AQP3		7	0.197	107.458	21.186	195251	AQP8	2	29527	20641
8	0.088	46.039	4.066	37476	AQP1		8	0.169	96.712	16.36	150774	AQP3		8	0.165	104.961	17.345	159855	AQP8	3	42942	28584		ANOVA
9	0.134	17.049	2.279	21004	AQP1		9	0.191	98.434	18.777	173047	AQP3		9	0.16	127.942	20.491	188843	AQP8	4	78148	61820		Source of Variation	SS	df	MS	F	P-value	F crit
10	0.16	14.037	2.241	20649	AQP1		10	0.083	143.557	11.963	110252	AQP3		10	0.214	103.418	22.095	203630	AQP8	5	52252	92181		Between Groups	8.61862e+10	1	8.61862e+10	169.514	1.34295e-10	4.41387
				41505.4	Average						147520	Average						158350	Average	6	39497	50227		Within Groups	9.15176e+09	18	5.08431e+08
				25582.4	St. dev						31442.6	St. dev						43321.9	St. dev	7	42812	67307
																				8	35157	37476		Total	9.5338e+10	19
																				9	29061	21004
																				10	37956	20649
																								Anova: Single Factor
																								SUMMARY																					AQP3 H6c7	AQP3 MIA
																								Groups	Count	Sum	Average	Variance																	24059	152471
																								AQP1 H6c7	10	427216	42721.6	2.00569e+08																	13756	196132
																								AQP1 MIA	10	415054	41505.4	6.54458e+08																	10420	153381
																																													8318	157269
																																													10666	96859
																								ANOVA
																								Source of Variation	SS	df	MS	F	P-value	F crit
																								Between Groups	7.39571e+06	1	7.39571e+06	0.0172994	0.896817	4.41387
																								Within Groups	7.69525e+09	18	4.27514e+08
																								Total	7702641905	19																			21016	171769
																																													16093	113241
																																													19453	150774
																																													17293	173047
																																													21214	110252
																																													16228.8	147520
																																													5312.57	31442.6
