# Supplementary material for: Peroxiporin Expression Is an Important Factor for Cancer Cell Susceptibility to Therapeutic H2O2: Implications for Pharmacological Ascorbate Therapy
Source: PLoS One. 2017 Jan 20;12(1):e0170442. doi: 10.1371/journal.pone.0170442 (PMC5249139; doi:10.1371/journal.pone.0170442)
Supplement: S2 Data — The zip file contains the raw data used to generate Fig 2 which includes the detection for AQP3 on unmodified and siAQP3 MIA PaCa-2 cells. (ZIP) [file pone.0170442.s002.zip]

Archive with 7 entries (6 files):
- S2 Data/
- S2 Data/MIA PaCa2 AQP3.xls
- S2 Data/MIA PaCa2 AQP3_Raw File.xls
- S2 Data/MIA PaCa2 IgG.xls
- S2 Data/MIA PaCa2 IgG_Raw File.xls
- S2 Data/MIA PaCa2 Silenced.xls
- S2 Data/MIA PaCa2 Silenced_Raw File.xls
