# Supplementary material for: Peroxiporin Expression Is an Important Factor for Cancer Cell Susceptibility to Therapeutic H2O2: Implications for Pharmacological Ascorbate Therapy
Source: PLoS One. 2017 Jan 20;12(1):e0170442. doi: 10.1371/journal.pone.0170442 (PMC5249139; doi:10.1371/journal.pone.0170442)
Supplement: S2 Data — The zip file contains the raw data used to generate Fig 2 which includes the detection for AQP3 on unmodified and siAQP3 MIA PaCa-2 cells. (ZIP) [file pone.0170442.s002.zip › S2 Data/MIA PaCa2 AQP3.xls]

## Sheet: Report
								Cell Lab Quanta SC Analysis
	File Name		MIA PaCa2 AQP3							Laser Power/Temp	22	mw	29.87 Deg C
	Sample ID									Patient/Sample Desc
	Cytometer Serial No		4							Sample Preparation
	Operator
	Date		2015-06-05							Comment
	Begining Time		1899-12-31 12:22:09
	Ending Time		1899-12-31 12:22:36
	Total Count		9425
	Region	EV Mean	Diameter	EV CV	Pct Gated	Count	Count	Pct Total
	Total Cells	0	0	0	0	0	0	0
	Viables	0	0	0	0	0	0	0
	Dead	0	0	0	0	0	0	0
	4	0	0	0	0	0	0	0
	5	656.585	0	0.318435	0.829072	7814	7814	0.829072
	Q1	846.028	0	0.196554	0.0114589	108	108	0.0114589
	Q2	653.93	0	0.318697	0.817613	7706	7706	0.817613
	Q3	290.293	0	0.881317	0.0609019	574	574	0.0609019
	Q4	561.499	0	0.370094	0.110027	1037	1037	0.110027
	10	0	0	0	0	0	0	0
	ROI-HMEC	655.619	0	0.25261	0.848806	8000	8000	0.848806

## Sheet: Definitions
Description	Identifyer	Parameter	Region	Location
File Name	108			D2
Sample ID	109			D3
Date	116			D6
Ending Time	118			D8
Total Count	125			D9
Cytometer Serial Number	121			D4
Operator	112			D5
Begining Time	117			D7
Sample Preparation	114			L4
Patient/Sample Description	111			L3
Comment	115			L6
Region Statistic Box 1	136			B30
Laser Power	70			L2
Laser Base Temperature	143			N2
