# Supplementary material for: Peroxiporin Expression Is an Important Factor for Cancer Cell Susceptibility to Therapeutic H2O2: Implications for Pharmacological Ascorbate Therapy
Source: PLoS One. 2017 Jan 20;12(1):e0170442. doi: 10.1371/journal.pone.0170442 (PMC5249139; doi:10.1371/journal.pone.0170442)
Supplement: S2 Data — The zip file contains the raw data used to generate Fig 2 which includes the detection for AQP3 on unmodified and siAQP3 MIA PaCa-2 cells. (ZIP) [file pone.0170442.s002.zip › S2 Data/MIA PaCa2 AQP3_Raw File.xls]

## Sheet: Sheet1
EV	FL1	FL2	FL3	SS	Time
649	1.01815	1.00904	2.05353	1.19709	0
641	78.4389	15.1247	5.93523	8.05842	0
941	643.567	113.419	15.8204	10.9411	0
446	37.1803	7.16917	3.07809	5.67422	0
285	88.9649	17.3094	2.50287	7.04136	0
975	281.332	50.9368	11.3419	8.81683	0
522	166.977	31.3396	13.4557	8.4291	0
554	330.774	56.2341	12.864	6.91582	0
639	122.983	22.0673	8.2047	8.35363	0
938	159.634	29.4273	7.77365	8.81683	0
473	34.2891	7.91476	3.71803	6.91582	0
683	250.287	45.7253	12.5215	9.30572	0
903	333.762	56.2341	18.4342	10.1815	0
1004	78.4389	14.9893	4.37144	7.91476	0
722	1.05545	1700.08	1.13419	11.04	0
802	403.152	56.7422	7.2993	9.73377	0
594	112.404	17.3094	5.37612	6.49382	0
544	132.158	21.0969	6.04296	5.93523	0
634	98.2172	16.2531	5.09368	6.20824	0
912	537.612	85.821	23.7137	11.3419	0
591	129.802	22.6709	6.79253	7.91476	0
629	349.115	56.7422	12.079	8.89649	0
923	41.7921	9.3898	8.13123	11.4444	0
569	417.921	71.0497	17.6236	9.47464	0
921	113.419	20.7208	8.05842	7.84389	0
706	637.804	106.499	23.928	9.47464	0
692	268.96	46.5553	13.0975	9.13982	0
651	70.4136	12.7488	3.68473	5.98885	0
934	784.389	142.018	30.7809	11.9709	0
618	305.053	53.2798	13.8237	9.2224	0
563	65.5249	13.4557	4.17921	6.20824	0
530	182.692	31.6228	8.4291	7.98627	0
571	302.321	55.7306	19.1095	8.81683	0
790	119.709	22.2667	5.67422	7.77365	0
432	86.5964	17.7828	7.04136	6.97831	0
363	102.735	18.9384	2.37137	6.61169	0
659	72.3394	15.3993	6.7317	9.05798	0
760	57.2549	11.6522	3.16228	7.91476	0
623	34.2891	6.97831	3.30774	8.2047	0
407	42.1697	8.13123	1.77828	4.49101	0
638	243.623	43.323	11.3419	9.2224	0
950	361.904	63.7804	13.8237	7.77365	0
464	14.9893	4.03152	3.16228	6.8539	0
633	63.2093	12.1881	3.21968	4.37144	0
192	75.667	13.8237	5.4737	5.77722	0
259	133.352	24.5824	6.09756	6.49382	0
634	60.4296	12.864	3.65174	7.49894	0
84	3.92419	1.22983	1.07461	2.50287	0
730	111.397	21.0969	5.28027	5.23299	0
473	210.969	39.9542	11.2404	9.2224	0
716	128.64	23.7137	5.04807	5.57306	0
882	147.221	27.6316	9.30572	10.2735	0
562	121.881	22.4679	5.00286	6.67143	0
675	349.115	62.6434	12.1881	6.67143	0
727	626.434	111.397	25.9455	9.56024	0
462	27.139	5.93523	3.81972	9.91046	0
428	38.8905	7.36525	3.95964	5.04807	0
742	46.5553	9.30572	3.45989	5.98885	0
862	62.0824	14.2018	8.35363	10.1815	0
800	289.026	50.0286	10.3663	5.52316	0
543	41.4178	7.36525	1.84342	6.67143	0
615	392.419	69.7831	18.4342	9.56024	0
890	158.204	28.9026	10.46	9.82172	0
636	858.21	148.551	36.1904	9.56024	0
663	254.83	46.5553	13.5773	8.5821	0
957	593.523	105.545	1.12404	11.5478	0
418	39.5964	8.81683	2.83874	6.7317	0
555	133.352	24.5824	6.79253	5.98885	0
623	421.697	75.667	17.1544	6.8539	0
925	518.613	93.898	21.8697	10.9411	0
756	299.614	53.7612	15.2614	10.1815	0
531	139.486	25.7132	8.73788	8.4291	0
745	609.756	104.6	20.5353	7.5667	0
817	201.691	34.9115	8.27883	6.20824	0
139	345.989	62.0824	11.9709	7.2993	0
338	289.026	52.8027	13.2158	7.84389	0
813	134.557	25.2548	5.77722	7.2993	0
829	417.921	69.7831	14.2018	5.77722	0
531	173.094	29.6931	8.97687	8.50526	0
396	101.815	18.7688	5.04807	6.7317	0
831	336.778	59.3523	12.1881	8.50526	0
670	224.679	39.9542	8.89649	6.55249	0
958	250.287	46.9759	15.9634	10.2735	0
780	149.893	25.7132	6.55249	6.7317	0
658	49.1367	10.6499	3.45989	7.16917	0
867	113.419	21.6739	6.26434	8.73788	0
835	161.076	29.1638	7.23394	5.98885	0
757	310.59	57.2549	11.5478	6.43567	0
541	148.551	29.4273	11.4444	10.2735	0
889	53.2798	12.9802	8.89649	10.2735	0
593	103.663	20.3514	7.63506	10.2735	0
596	113.419	21.6739	3.85423	5.32798	0
595	33.0774	6.67143	4.14178	5.52316	0
179	164	28.6438	7.49894	5.62341	0
399	87.3788	16.8485	3.78552	7.5667	0
896	938.98	174.658	1.07461	13.0975	0
801	134.557	25.0287	10	10.6499	0
447	191.095	35.2269	11.6522	9.73377	0
472	562.341	93.898	21.8697	9.64662	0
101	2329.1	392.419	68.539	4.17921	0
695	736.525	118.637	25.0287	7.23394	0
768	403.152	66.7143	17.6236	10.0904	0
718	155.384	27.139	9.13982	9.13982	0
404	109.411	19.2822	5.1397	6.8539	0
600	98.2172	18.6008	5.18613	6.32093	0
841	316.228	60.9756	14.8551	10.1815	0
139	19.8096	4.17921	1.45902	3.81972	0
630	34.5989	7.2993	3.65174	6.43567	0
801	528.027	94.7464	26.4165	10.0904	0
718	777.365	129.802	24.3623	9.3898	0
868	222.667	36.8473	7.49894	6.91582	0
804	310.59	52.8027	15.9634	8.65964	0
264	47.4003	9.30572	2.96931	5.04807	0
626	286.438	50.9368	14.5902	9.05798	0
1001	125.215	21.4799	1.046	8.65964	0
769	76.3506	14.8551	4.06794	5.04807	0
377	41.7921	8.35363	2.91638	6.15265	0
949	173.094	33.6778	9.05798	8.81683	0
860	89.7687	17.0008	5.1397	7.70404	0
436	6.67143	1.65482	1.2864	5.57306	0
740	90.5798	19.1095	7.49894	8.73788	0
443	174.658	33.6778	9.05798	6.43567	0
663	49.1367	9.91046	1.73094	5.72549	0
746	582.942	101.815	24.3623	10.7461	0
735	102.735	19.4564	5.98885	8.89649	0
826	1.13419	392.419	82.047	18.4342	0
680	19.9885	3.58664	1.29802	4.61384	0
888	33.0774	6.15265	2.78813	5.77722	0
800	336.778	56.7422	11.1397	10.1815	0
918	281.332	50.0286	10.5545	7.04136	0
623	153.993	24.3623	6.91582	7.63506	0
642	349.115	52.3299	11.1397	8.81683	0
840	319.085	50.9368	13.0975	8.81683	0
130	1.02735	1.13419	1.19709	2.76316	0
944	110.4	20.908	1.14444	8.65964	0
807	313.396	56.2341	16.6977	8.81683	0
612	194.564	33.0774	8.4291	6.61169	0
566	57.7722	12.5215	5.77722	9.56024	0
713	46.9759	10.5545	2.73842	6.67143	0
967	96.4662	19.2822	6.37804	7.70404	0
167	620.824	106.499	10	2.89026	0
474	100.904	18.2692	6.20824	7.16917	0
864	542.469	94.7464	23.928	10.9411	0
614	133.352	23.928	3.36778	6.91582	0
611	250.287	46.1384	6.97831	9.64662	0
773	63.7804	13.4557	6.37804	9.13982	0
472	51.397	10.7461	2.41442	5.67422	0
878	245.824	43.7144	12.079	10.2735	0
653	155.384	29.4273	9.91046	9.73377	0
970	264.165	41.7921	14.8551	9.91046	0
733	352.269	54.737	13.6999	9.47464	0
981	281.332	45.3158	1.13419	10.6499	0
492	30.2321	6.09756	1.87688	6.20824	0
664	241.442	39.9542	8.5821	9.82172	0
851	72.993	13.2158	3.75162	6.15265	0
844	112.404	21.6739	5.62341	6.43567	0
394	55.7306	10.2735	2.3928	5.23299	0
683	72.993	13.5773	5.42469	7.84389	0
705	88.1683	15.5384	5.93523	7.70404	0
780	159.634	27.6316	11.2404	8.4291	0
427	271.39	47.4003	13.0975	7.77365	0
594	212.875	38.1972	8.2047	9.30572	0
496	189.384	33.0774	8.35363	8.05842	0
724	296.931	54.2469	12.5215	10	0
633	132.158	27.3842	6.61169	7.84389	0
782	482.607	84.291	18.2692	8.65964	0
671	10.2735	5.57306	16.6977	10.9411	0
889	410.47	74.9894	17.7828	9.73377	0
654	1.03663	1459.02	1.16522	11.9709	0
642	196.322	23.7137	8.2047	8.13123	0
541	465.553	56.2341	10.1815	6.61169	0
940	319.085	44.5079	12.2983	9.73377	0
827	365.174	52.8027	12.5215	9.05798	0
987	457.253	67.317	15.6788	10.46	0
105	1.11397	1	1.27488	5.00286	0
973	643.567	1	30.5053	13.4557	0
294	7.36525	1.82692	2.76316	4.86968	0
921	132.158	23.291	6.32093	7.49894	0
824	194.564	34.5989	5.1397	9.73377	0
492	1.104	7.98627	1.58204	5.42469	0
860	89.7687	18.1056	6.15265	8.27883	0
639	120.79	22.6709	4.45079	9.91046	0
471	500.286	93.898	31.059	10.5545	0
353	2838.74	478.286	82.047	4.74003	0
95	134.557	25.2548	5.4737	4.74003	0
556	214.799	37.5162	7.98627	7.16917	0
675	552.316	100	25.0287	11.2404	0
715	115.478	21.2875	6.04296	7.98627	0
89	80.5842	15.1247	3.71803	3.88905	0
736	445.079	78.4389	1.07461	10.46	0
175	232.91	41.4178	11.8637	7.10497	0
170	4.06794	1.19709	1.12404	6.04296	0
852	111.397	20.5353	3.65174	6.7317	0
415	465.553	79.8627	15.5384	7.98627	0
436	86.5964	15.6788	4.74003	5.37612	0
346	97.3377	17.9435	5.62341	8.89649	0
500	176.236	33.6778	9.47464	8.73788	0
855	235.014	42.1697	10.6499	8.81683	0
561	49.5807	9.47464	3.13396	6.7317	0
460	113.419	21.2875	5.57306	6.49382	0
653	162.531	29.6931	9.73377	9.05798	0
750	358.664	65.5249	8.89649	7.91476	0
400	60.4296	10.5545	3.19085	6.37804	0
940	37.8552	7.36525	1.34557	5.98885	0
689	441.094	74.318	16.8485	8.73788	0
998	324.877	54.2469	15.2614	9.47464	0
685	159.634	30.7809	10.7461	8.35363	0
430	201.691	38.8905	3.99542	8.05842	0
934	191.095	37.8552	2.26709	10.7461	0
998	16.2531	4.29351	3.71803	7.16917	0
324	37.1803	7.49894	2.61799	3.78552	0
543	33.6778	6.97831	2.0908	4.65553	0
560	13.9486	3.65174	1.71544	7.16917	0
977	245.824	46.9759	8.27883	10.2735	0
536	1394.86	243.623	50.4807	5.52316	0
221	100.904	18.2692	4.82607	5.67422	0
893	114.444	19.8096	4.53158	5.52316	0
550	99.1046	18.2692	4.95807	5.98885	0
609	85.0526	17.3094	9.64662	10.0904	0
606	65.5249	13.5773	4.25507	7.16917	0
309	6.61169	1.52614	2.30824	5.67422	0
743	70.4136	13.9486	4.91367	6.04296	0
905	461.384	82.047	18.2692	9.30572	0
845	117.574	22.2667	6.04296	5.72549	0
930	392.419	73.6525	2.48045	11.7574	0
669	48.2607	10	4.03152	8.81683	0
453	88.1683	15.6788	4.95807	5.00286	0
681	22.6709	5.1397	2.20673	5.57306	0
372	252.548	44.9101	9.82172	8.4291	0
424	52.3299	9.82172	2.43623	6.15265	0
929	198.096	37.1803	8.5821	8.35363	1
583	29.1638	5.88208	1.81056	4.61384	1
693	254.83	47.4003	11.9709	7.04136	1
61	2838.74	509.368	32.4877	3.78552	1
810	355.452	60.4296	16.6977	10.5545	1
711	203.514	34.9115	10.6499	8.27883	1
811	224.679	38.5423	9.82172	6.67143	1
618	276.316	49.5807	6.43567	8.35363	1
724	174.658	29.6931	7.91476	5.42469	1
477	33.0774	7.2993	3.65174	7.23394	1
868	162.531	31.6228	10.3663	8.81683	1
663	130.975	25.483	7.77365	7.98627	1
839	3105.9	542.469	1.13419	13.9486	1
841	31.059	6.20824	3.33762	5.42469	1
692	209.08	36.5174	3.75162	6.04296	1
580	127.488	24.5824	7.36525	6.26434	1
807	128.64	25.483	5.82942	7.70404	1
702	70.4136	15.1247	5.4737	7.16917	1
459	32.7812	7.36525	2.50287	7.2993	1
906	34.5989	7.5667	4.25507	6.67143	1
810	22.6709	5.32798	2.57132	5.62341	1
618	57.2549	10.9411	3.39821	4.14178	1
964	562.341	103.663	25.7132	11.04	1
611	177.828	31.9085	8.81683	9.47464	1
712	2090.8	371.803	71.0497	10.1815	1
74	8204.7	1154.78	210.969	4.61384	1
670	48.2607	7.23394	1.43301	5.32798	1
62	2788.13	361.904	64.9382	3.27812	1
818	66.1169	11.5478	1.2079	6.20824	1
923	371.803	57.7722	1.26346	9.56024	1
890	588.208	105.545	26.896	10.46	1
615	36.8473	7.70404	1.65482	5.37612	1
757	86.5964	16.8485	4.53158	7.63506	1
571	69.1582	14.3301	4.1047	5.57306	1
313	72.993	13.9486	4.03152	7.36525	1
677	46.9759	11.8637	5.93523	7.04136	1
589	82.7883	16.6977	5.77722	7.2993	1
619	115.478	21.6739	6.67143	6.61169	1
910	55.7306	12.2983	3.68473	6.43567	1
601	257.132	48.6968	10.3663	6.97831	1
675	168.485	31.6228	9.56024	9.56024	1
702	209.08	38.5423	8.5821	9.56024	1
665	57.2549	12.4094	2.66552	8.2047	1
530	542.469	91.3982	18.1056	10	1
689	129.802	23.7137	6.32093	7.70404	1
990	77.7365	14.4596	4.49101	5.98885	1
654	58.8208	12.5215	6.26434	8.4291	1
503	850.526	148.551	13.5773	8.4291	1
431	78.4389	14.9893	4.86968	5.1397	1
610	19.8096	4.14178	1.74658	5.18613	1
702	16.5482	4.17921	1.49893	6.26434	1
562	8.97687	2.20673	2.52548	5.88208	1
337	103.663	19.8096	6.49382	7.63506	1
790	47.4003	10.6499	3.05053	5.93523	1
574	83.5363	15.5384	6.61169	7.16917	1
964	199.885	36.8473	8.27883	7.77365	1
1001	36.5174	8.35363	8.97687	8.2047	1
756	181.056	35.2269	13.3352	8.97687	1
431	53.7612	10.6499	1.91095	5.67422	1
921	153.993	31.059	11.5478	11.6522	1
354	21.6739	5.09368	1.44596	5.88208	1
351	121.881	22.4679	4.45079	5.09368	1
602	245.824	43.7144	7.5667	8.97687	1
1006	143.301	26.4165	7.91476	6.26434	1
574	214.799	38.8905	7.98627	9.2224	1
322	72.3394	13.8237	2.50287	5.77722	1
940	433.23	80.5842	19.1095	12.2983	1
571	189.384	34.5989	7.36525	8.50526	1
559	81.3123	15.3993	6.26434	8.89649	1
564	50.4807	9.91046	3.65174	5.00286	1
988	235.014	43.7144	12.864	9.64662	1
831	99.1046	18.4342	7.91476	8.97687	1
853	82.7883	16.6977	5.00286	7.98627	1
983	93.0572	18.2692	6.97831	10.7461	1
702	97.3377	20.5353	10.6499	9.56024	1
374	191.095	34.9115	9.30572	8.35363	1
910	207.208	37.8552	10.5545	8.27883	1
840	95.6024	17.7828	2.30824	6.26434	1
641	187.688	36.5174	6.55249	10	1
97	3586.64	649.382	133.352	13.4557	1
191	1.18637	1.00904	1.26346	2.0908	1
623	212.875	37.1803	12.4094	9.13982	1
762	164	31.059	12.6346	8.97687	1
614	685.39	117.574	26.4165	8.73788	1
778	294.273	53.2798	13.0975	7.98627	1
526	294.273	52.3299	9.73377	8.13123	1
553	30.2321	6.55249	2.59455	4.69759	1
754	50.9368	10.6499	2.86438	6.7317	1
671	330.774	61.5265	7.91476	10.46	1
437	9560.24	1826.92	324.877	10.0904	1
646	365.174	61.5265	16.4	8.5821	1
595	100	18.9384	6.37804	7.04136	1
671	149.893	28.1332	9.13982	10.5545	1
78	1.08432	1	1.68485	1	1
307	103.663	1	5.00286	7.70404	1
471	47.4003	9.47464	2.57132	5.72549	1
643	191.095	37.8552	11.4444	7.63506	1
790	103.663	18.7688	4.37144	7.77365	1
1001	316.228	57.2549	15.6788	11.1397	1
313	85.821	17.7828	7.4318	8.35363	1
569	100.904	20.1691	3.52269	6.79253	1
859	176.236	33.6778	11.7574	10.5545	1
668	69.7831	14.9893	6.20824	8.65964	1
240	35.5452	7.23394	4.3323	6.49382	1
1006	171.544	32.7812	8.65964	6.67143	1
444	228.757	41.7921	11.2404	8.05842	1
619	743.18	130.975	23.7137	8.50526	1
532	34.5989	6.79253	3.58664	7.63506	1
543	685.39	112.404	25.2548	8.50526	1
496	122.983	22.8757	7.2993	8.4291	1
340	103.663	19.2822	6.67143	8.89649	1
290	4.74003	1.82692	3.1059	8.13123	1
592	4.1047	1.21881	2.50287	4.14178	1
794	250.287	44.5079	9.64662	8.73788	1
602	112.404	21.0969	6.49382	7.98627	1
903	50.0286	11.1397	4.91367	10	1
100	1.40746	1	1.15478	4.25507	1
727	194.564	37.5162	11.9709	9.2224	1
997	60.4296	12.1881	3.39821	7.77365	1
793	191.095	36.1904	10.3663	8.89649	1
984	152.614	25.9455	8.81683	7.10497	1
644	245.824	41.7921	8.35363	9.91046	1
486	9821.72	1625.31	291.638	8.27883	1
671	542.469	69.1582	16.4	8.50526	1
114	1197.09	156.788	25.483	4.86968	1
726	474.003	66.7143	12.1881	6.26434	1
660	67.9253	12.2983	4.61384	6.55249	1
603	385.423	59.3523	13.3352	8.50526	1
530	252.548	44.1094	9.05798	7.4318	1
494	214.799	41.4178	11.5478	8.50526	1
477	77.7365	14.9893	3.61904	5.93523	1
247	143.301	27.3842	7.23394	5.82942	1
128	2072.08	358.664	63.2093	5.4737	1
281	9.3898	2.59455	1.96322	6.49382	1
774	97.3377	17.6236	5.23299	6.49382	1
886	14.9893	3.61904	1.66977	5.52316	1
1001	174.658	33.6778	6.43567	7.23394	1
835	155.384	30.2321	12.6346	9.73377	1
709	109.411	21.8697	8.13123	7.16917	1
768	24.8045	5.52316	2.50287	7.04136	1
723	302.321	54.2469	12.2983	8.97687	1
561	101.815	18.2692	5.77722	7.70404	1
1000	421.697	74.9894	13.8237	9.73377	1
511	46.1384	9.82172	4.41094	6.97831	1
612	181.056	33.0774	9.13982	7.91476	1
701	228.757	43.323	9.64662	7.36525	1
615	63.7804	12.7488	3.27812	5.37612	1
921	355.452	66.7143	17.0008	10.7461	1
532	55.7306	12.2983	5.4737	7.36525	1
514	38.8905	8.27883	2.96931	4.06794	1
650	170.008	31.059	7.49894	6.91582	1
638	39.2419	7.4318	2.01691	5.67422	1
410	25.483	6.20824	4.37144	8.13123	1
451	881.683	159.634	35.2269	8.73788	1
498	26.6552	6.7317	3.49115	7.63506	1
836	90.5798	17.3094	6.43567	9.91046	1
557	129.802	24.5824	7.4318	6.37804	1
625	22.6709	4.45079	1.29802	4.1047	1
434	18.2692	4.57253	2.99614	5.67422	1
656	245.824	46.5553	12.079	9.30572	1
641	482.607	85.0526	12.6346	8.4291	1
479	88.9649	17.0008	6.79253	7.2993	1
922	237.137	40.6794	8.35363	7.23394	1
790	358.664	65.5249	7.70404	8.81683	1
648	399.542	65.5249	12.2983	6.8539	1
739	119.709	22.0673	7.04136	8.13123	1
748	158.204	29.6931	9.3898	10.0904	1
704	71.6917	14.0746	4.57253	7.77365	1
635	93.898	18.2692	6.7317	8.50526	1
132	268.96	49.1367	12.1881	7.16917	1
998	437.144	78.4389	1.51247	9.73377	1
481	316.228	53.7612	10.9411	9.56024	1
753	166.977	29.1638	7.04136	6.55249	1
654	145.902	25.7132	6.67143	8.5821	1
609	209.08	38.8905	9.47464	9.82172	1
279	248.045	46.1384	9.3898	7.98627	1
884	1459.02	248.045	52.8027	10.9411	1
566	50.4807	10.8432	4.65553	6.91582	1
798	8278.83	1498.93	271.39	11.04	1
774	542.469	67.9253	7.91476	8.89649	1
580	112.404	16.1076	6.67143	9.73377	1
332	3718.03	637.804	115.478	6.43567	1
723	264.165	41.4178	6.97831	9.82172	1
867	375.162	64.9382	13.3352	9.64662	1
698	89.7687	16.5482	6.09756	7.84389	1
913	302.321	53.2798	12.7488	8.13123	1
169	28.3874	5.98885	2.86438	5.77722	1
736	142.018	24.3623	5.82942	7.5667	1
90	513.97	90.5798	17.1544	2.41442	1
965	474.003	81.3123	18.1056	7.70404	1
571	212.875	37.5162	10.6499	8.81683	1
578	102.735	20.3514	7.98627	7.70404	1
634	378.552	67.317	19.2822	10	1
792	69.1582	13.5773	7.10497	7.2993	1
686	66.1169	14.0746	4.1047	6.20824	1
95	116.522	21.2875	2.07208	4.57253	1
881	30.5053	7.2993	3.49115	7.04136	1
649	239.28	46.9759	8.73788	11.5478	1
750	132.158	26.896	8.5821	9.13982	1
233	34.9115	7.4318	3.30774	7.77365	1
730	186.008	33.9821	6.15265	5.18613	1
520	11.2404	2.45824	2.16739	5.82942	1
655	68.539	14.0746	4.65553	6.91582	1
792	461.384	82.047	19.8096	10	1
466	12.5215	3.02321	1.21881	6.43567	1
972	355.452	64.9382	16.1076	10.0904	1
639	33.3762	7.16917	2.0908	4.82607	1
952	1104	198.096	44.5079	11.7574	1
989	69.7831	12.7488	2.35014	5.82942	1
996	577.722	98.2172	1.77828	11.3419	1
1013	237.137	40.6794	13.5773	10.6499	1
798	93.0572	18.6008	9.13982	8.73788	1
479	182.692	33.0774	8.89649	7.4318	1
524	414.178	75.667	17.1544	10.6499	1
757	106.499	20.908	8.4291	9.64662	1
505	4.86968	1.35773	1.2079	3.45989	1
580	45.7253	9.82172	3.42891	5.37612	1
880	264.165	48.6968	12.864	10.0904	1
571	94.7464	17.7828	4.3323	5.4737	1
425	71.0497	14.8551	6.8539	8.81683	1
431	113.419	21.2875	5.98885	5.93523	1
692	153.993	28.9026	6.7317	6.43567	1
625	179.435	33.3762	11.4444	9.2224	1
736	48.2607	9.73377	3.16228	5.57306	1
784	156.788	28.6438	3.19085	8.2047	1
633	38.5423	8.97687	6.43567	8.89649	1
703	18.7688	4.57253	3.65174	6.04296	1
577	626.434	115.478	24.1442	9.13982	1
278	41.4178	7.49894	2.96931	5.42469	1
507	593.523	102.735	14.9893	8.27883	1
914	117.574	24.1442	9.05798	10.0904	1
257	36.1904	8.27883	4.45079	7.16917	1
442	99.1046	19.2822	5.09368	7.23394	1
974	205.353	37.1803	10.9411	8.2047	1
746	661.169	113.419	24.3623	9.30572	1
434	250.287	41.4178	12.5215	9.05798	1
273	44.9101	8.4291	3.39821	5.37612	1
969	209.08	36.5174	12.6346	9.91046	1
957	159.634	27.139	6.20824	7.5667	1
811	88.9649	17.6236	4.53158	8.50526	1
925	58.2942	11.8637	5.28027	7.98627	1
992	122.983	25.7132	5.04807	11.5478	1
739	23.0824	5.77722	5.37612	6.20824	1
932	171.544	30.7809	7.70404	8.73788	1
789	73.6525	15.5384	2.91638	7.4318	1
587	327.812	54.737	12.9802	8.97687	1
919	835.363	143.301	19.9885	11.1397	1
493	6.67143	1.65482	1.36999	3.88905	1
547	95.6024	17.3094	2.59455	8.89649	1
706	336.778	62.0824	14.8551	8.5821	1
698	352.269	65.5249	14.5902	8.65964	1
852	50.9368	10.6499	2.45824	5.28027	1
672	48.6968	9.91046	2.50287	4.74003	1
826	241.442	46.9759	7.98627	8.97687	1
417	25.2548	5.67422	1.48551	5.4737	1
854	54.737	11.3419	2.89026	4.86968	1
910	6.91582	2.99614	5.52316	10	1
478	216.739	39.5964	10.9411	9.47464	1
753	73.6525	14.5902	4.06794	6.67143	1
694	199.885	37.5162	14.5902	10.2735	1
574	27.6316	6.09756	1.32158	4.25507	1
654	120.79	22.2667	8.97687	10.7461	1
800	171.544	31.059	8.27883	7.23394	1
733	266.552	45.3158	10	6.91582	1
732	61.5265	12.2983	5.42469	8.4291	1
661	330.774	59.8885	13.0975	10	1
922	129.802	24.1442	1.24094	8.97687	1
513	63.7804	14.2018	7.10497	8.97687	1
477	305.053	55.2316	13.3352	8.5821	1
647	216.739	40.3152	7.91476	8.89649	1
469	294.273	50.0286	10.3663	5.28027	1
542	26.1799	5.88208	2.78813	6.8539	1
542	547.37	98.2172	23.291	7.84389	1
823	805.842	142.018	18.9384	10.7461	1
774	294.273	49.1367	13.5773	8.73788	1
722	261.799	44.9101	8.65964	8.65964	1
732	626.434	107.461	23.291	8.05842	1
918	69.7831	14.2018	5.77722	8.65964	1
564	368.473	65.5249	14.5902	8.2047	1
662	156.788	30.2321	7.84389	6.61169	1
783	182.692	33.9821	8.13123	8.27883	1
517	266.552	48.6968	13.3352	9.56024	1
84	1778.28	310.59	57.7722	5.28027	1
767	76.3506	14.5902	5.57306	6.26434	1
768	72.993	14.3301	7.23394	7.77365	1
841	349.115	65.5249	19.2822	10.1815	1
649	44.1094	8.65964	2.61799	5.04807	1
810	48.2607	9.91046	2.57132	6.26434	1
977	3854.23	710.497	2.35014	9.82172	1
720	6.67143	1.21881	2.12875	4.57253	1
595	162.531	24.5824	2.07208	8.81683	1
750	186.008	33.3762	4.45079	7.63506	1
719	158.204	26.896	10.8432	9.73377	1
664	239.28	44.1094	15.5384	9.91046	1
701	42.1697	8.73788	3.21968	8.27883	1
574	24.5824	4.65553	2.96931	5.4737	1
324	124.094	22.4679	5.52316	5.57306	1
581	113.419	21.6739	5.32798	6.04296	1
703	120.79	22.6709	8.2047	8.97687	1
175	9821.72	2287.57	421.697	5.42469	1
693	62.0824	8.73788	2.6896	5.93523	1
943	299.614	51.397	11.7574	9.56024	1
656	47.8286	10.3663	3.05053	6.37804	1
345	1113.97	189.384	13.3352	9.05798	1
989	145.902	26.6552	5.77722	8.2047	1
485	13.8237	3.19085	3.21968	5.23299	1
805	159.634	31.3396	6.91582	7.77365	1
609	44.5079	9.30572	2.91638	7.5667	1
846	62.0824	12.5215	3.85423	6.79253	1
93	52.8027	10.3663	3.36778	4.3323	1
800	1124.04	191.095	39.5964	10.3663	1
798	299.614	52.3299	10	6.43567	1
1006	203.514	36.8473	11.3419	8.05842	1
357	2641.65	465.553	88.1683	10.0904	1
902	637.804	114.444	21.6739	10.1815	1
721	112.404	21.4799	9.64662	7.98627	1
670	115.478	21.6739	8.4291	8.13123	1
438	4740.03	777.365	151.247	8.5821	1
659	218.697	31.3396	9.56024	8.65964	1
589	371.803	54.2469	12.2983	8.73788	1
721	532.798	79.1476	17.9435	7.91476	1
682	273.842	56.7422	58.2942	8.5821	1
486	196.322	33.3762	7.98627	6.20824	1
649	378.552	64.9382	15.3993	8.50526	1
972	352.269	58.8208	13.9486	10	1
528	469.759	83.5363	15.9634	8.05842	1
580	30.2321	5.88208	2.48045	4.29351	1
742	66.7143	14.8551	7.23394	9.47464	1
771	273.842	49.5807	11.5478	7.77365	1
897	57.2549	12.9802	7.49894	10.5545	1
271	209.08	38.8905	8.65964	7.4318	1
742	48.6968	9.47464	2.83874	4.91367	1
805	62.0824	13.2158	4.41094	6.32093	1
101	1669.77	299.614	57.2549	3.07809	1
253	19.1095	4.49101	2.91638	6.55249	1
502	70.4136	13.0975	3.05053	3.88905	1
784	286.438	49.1367	12.6346	6.61169	1
546	250.287	44.9101	11.5478	9.2224	1
718	336.778	58.2942	13.0975	7.2993	1
629	53.7612	10.7461	1.66977	4.45079	1
380	1027.35	186.008	37.8552	8.97687	1
511	385.423	67.9253	8.35363	8.97687	1
639	73.6525	14.0746	7.63506	8.65964	1
306	165.482	28.3874	6.26434	8.27883	1
1004	63.2093	12.6346	2.86438	5.67422	1
881	119.709	23.928	10.6499	9.30572	1
518	537.612	91.3982	19.4564	8.05842	1
658	105.545	19.8096	7.98627	9.05798	1
515	26.6552	6.61169	3.07809	6.43567	1
1005	1.35773	121.881	24.5824	11.7574	1
630	133.352	24.3623	9.64662	8.65964	1
376	11.3419	2.59455	2.30824	5.93523	1
651	15.3993	3.68473	1.71544	5.42469	1
783	626.434	114.444	29.9614	10.46	1
696	310.59	53.7612	14.4596	8.97687	1
977	42.1697	8.81683	2.91638	6.7317	1
447	138.237	26.1799	6.67143	6.20824	1
928	368.473	64.9382	1.71544	10.9411	1
890	118.637	23.7137	8.4291	9.47464	1
668	88.9649	18.6008	5.52316	7.63506	1
494	437.144	77.7365	16.4	9.56024	1
565	103.663	19.9885	6.04296	7.10497	1
612	12.2983	3.39821	2.01691	4.78286	1
588	148.551	28.3874	5.32798	5.32798	1
651	116.522	20.7208	8.65964	9.73377	1
338	149.893	27.6316	9.91046	9.3898	1
790	294.273	52.3299	12.6346	10.0904	1
872	52.8027	10.6499	3.95964	7.84389	1
480	140.746	27.3842	8.4291	7.04136	1
848	184.342	35.2269	2.73842	2.03514	1
106	6.43567	1.73094	3.39821	6.32093	1
608	70.4136	14.3301	3.1059	6.91582	1
193	1094.11	198.096	40.6794	8.89649	1
138	101.815	18.7688	3.75162	6.04296	1
433	23.5014	5.04807	1.74658	3.88905	1
676	474.003	85.0526	12.4094	9.64662	1
161	273.842	53.2798	13.4557	8.35363	1
386	109.411	19.2822	5.52316	7.10497	1
670	378.552	38.5423	11.3419	9.2224	1
680	316.228	53.2798	12.6346	9.13982	1
221	4216.97	673.17	127.488	6.91582	1
319	149.893	24.3623	4.91367	5.23299	1
754	80.5842	14.7221	3.88905	7.16917	1
532	209.08	34.9115	10.46	8.13123	1
700	93.898	17.1544	5.88208	7.2993	1
709	445.079	51.8613	17.0008	9.2224	1
671	103.663	17.7828	6.49382	5.4737	1
925	194.564	37.1803	15.1247	10.8432	1
741	313.396	56.2341	17.6236	10.46	1
791	15.9634	4.14178	2.73842	6.20824	1
969	259.455	46.9759	10.3663	6.8539	1
548	281.332	50.0286	14.4596	8.97687	1
971	116.522	24.5824	11.3419	11.4444	1
70	2.81332	1.17574	1.16522	5.57306	1
775	143.301	27.6316	8.81683	8.81683	1
941	266.552	49.1367	15.2614	8.89649	1
819	294.273	55.7306	14.2018	9.13982	1
632	176.236	33.9821	10.8432	9.73377	1
767	339.821	64.9382	23.0824	10.8432	1
733	194.564	37.1803	10.1815	7.4318	2
953	117.574	22.4679	6.43567	6.55249	2
759	66.7143	13.5773	3.36778	8.4291	2
681	55.7306	11.7574	4.29351	6.43567	2
754	271.39	51.397	14.9893	8.65964	2
848	302.321	53.2798	6.7317	7.10497	2
711	151.247	28.6438	11.4444	8.65964	2
866	71.6917	15.2614	1.14444	9.2224	2
531	235.014	44.9101	13.0975	9.30572	2
642	365.174	62.0824	18.1056	9.05798	2
331	69.7831	13.0975	3.27812	7.16917	2
661	129.802	24.1442	7.36525	7.91476	2
402	319.085	54.737	12.6346	8.81683	2
75	1.12404	1	1.34557	4.06794	2
942	74.318	15.6788	3.21968	6.7317	2
616	95.6024	18.9384	5.57306	6.32093	2
820	85.0526	15.9634	7.04136	9.73377	2
909	216.739	1.01815	12.2983	9.82172	2
669	33.6778	6.7317	1.27488	4.21697	2
837	437.144	71.6917	17.0008	10.1815	2
779	115.478	22.0673	4.57253	6.8539	2
830	214.799	40.3152	12.2983	8.5821	2
843	365.174	63.7804	1.09411	7.4318	2
1009	112.404	23.291	12.2983	10.1815	2
788	45.3158	8.2047	3.24877	4.53158	2
979	26.896	6.04296	1.11397	6.79253	2
808	143.301	25.9455	8.2047	8.4291	2
313	228.757	39.9542	9.05798	6.7317	2
838	248.045	41.7921	10.2735	7.5667	2
784	392.419	67.317	16.1076	9.2224	2
238	198.096	34.9115	8.73788	8.4291	2
861	198.096	33.9821	2.28757	7.77365	2
866	135.773	23.928	5.04807	7.2993	2
594	58.8208	11.1397	2.89026	5.98885	2
885	1.61076	103.663	2.76316	11.9709	2
496	55.7306	11.6522	5.04807	6.67143	2
809	349.115	63.7804	15.5384	10	2
942	289.026	53.7612	1.13419	11.7574	2
764	39.5964	8.2047	2.91638	6.32093	2
541	101.815	19.8096	4.17921	7.23394	2
631	403.152	70.4136	17.0008	8.97687	2
605	296.931	52.3299	10.6499	6.61169	2
579	8.5821	2.41442	2.66552	6.32093	2
402	164	30.2321	8.97687	8.81683	2
850	170.008	30.7809	11.5478	8.35363	2
89	691.582	124.094	23.5014	8.89649	2
747	191.095	32.7812	7.91476	8.65964	2
841	37.8552	7.04136	2.22667	5.37612	2
704	79.8627	14.5902	2.96931	5.98885	2
409	198.096	33.6778	7.91476	7.10497	2
147	2016.91	352.269	63.7804	7.84389	2
536	345.989	61.5265	9.64662	9.30572	2
890	349.115	63.2093	20.5353	10.2735	2
85	1.76236	1.01815	1.45902	4.86968	2
889	289.026	54.2469	11.1397	6.26434	2
574	207.208	38.5423	10.46	8.65964	2
514	25.483	6.15265	3.88905	7.36525	2
921	165.482	29.9614	4.03152	6.20824	2
558	214.799	39.9542	9.3898	7.16917	2
690	72.3394	14.2018	4.29351	4.78286	2
853	342.891	62.0824	15.2614	9.56024	2
458	32.4877	7.36525	2.20673	5.62341	2
613	45.7253	9.05798	2.73842	5.77722	2
574	27.3842	6.26434	2.89026	7.04136	2
691	291.638	53.7612	12.2983	10.1815	2
711	582.942	103.663	22.0673	9.2224	2
957	162.531	31.6228	11.1397	10.2735	2
764	143.301	25.9455	6.67143	6.55249	2
508	224.679	41.4178	11.8637	9.05798	2
700	198.096	37.1803	10.6499	10.9411	2
725	93.898	15.9634	3.65174	6.91582	2
936	102.735	18.4342	3.27812	6.26434	2
682	679.253	112.404	1.38237	8.4291	2
800	365.174	62.6434	14.9893	7.91476	2
408	685.39	111.397	23.0824	6.67143	2
495	61.5265	11.9709	2.66552	5.67422	2
520	148.551	28.6438	2.78813	5.93523	2
472	15.6788	3.21968	3.07809	4.06794	2
442	82.7883	15.8204	5.00286	7.91476	2
491	105.545	20.5353	4.49101	5.57306	2
967	289.026	49.5807	1.24094	8.50526	2
592	109.411	21.6739	6.55249	8.81683	2
378	13.0975	3.07809	1.40746	4.3323	2
579	132.158	23.0824	7.16917	5.72549	2
993	491.367	87.3788	21.4799	9.05798	2
873	222.667	42.1697	13.4557	10.0904	2
905	268.96	45.7253	11.8637	9.3898	2
114	1.06499	1	1.30975	3.13396	2
601	2.7139	1	1.26346	4.82607	2
491	77.7365	15.8204	3.61904	6.15265	2
673	858.21	153.993	33.0774	10.5545	2
625	118.637	22.0673	5.62341	5.28027	2
483	45.3158	9.47464	2.99614	5.28027	2
774	118.637	22.4679	7.63506	6.67143	2
865	278.813	51.397	14.3301	10.1815	2
613	55.7306	10.46	2.41442	5.09368	2
767	216.739	38.5423	5.04807	7.91476	2
980	349.115	61.5265	9.3898	8.2047	2
739	63.2093	13.5773	5.4737	7.77365	2
498	2.3928	1.2864	1.42018	6.55249	2
621	142.018	26.6552	6.04296	6.67143	2
584	39.5964	8.35363	2.83874	4.06794	2
345	286.438	49.5807	10.9411	6.20824	2
770	56.7422	11.3419	8.35363	11.04	2
395	10.5545	2.76316	1.62531	6.04296	2
579	257.132	47.8286	11.1397	6.55249	2
1003	342.891	62.0824	15.9634	10.9411	2
818	18.6008	4.21697	2.03514	7.77365	2
917	24.3623	6.61169	3.13396	7.91476	2
564	130.975	25.483	7.98627	6.67143	2
460	537.612	85.0526	19.6322	8.65964	2
609	310.59	55.2316	15.8204	9.30572	2
790	189.384	35.8664	9.3898	8.50526	2
934	209.08	36.8473	11.5478	8.4291	2
955	168.485	29.4273	7.63506	8.05842	2
969	294.273	53.7612	16.1076	10.3663	2
631	482.607	88.1683	20.3514	10.5545	2
552	162.531	28.1332	10.3663	9.47464	2
580	704.136	106.499	21.4799	9.13982	2
911	6978.31	956.024	1.05545	8.65964	2
361	88.9649	14.5902	4.95807	7.4318	2
515	42.1697	8.89649	6.97831	8.89649	2
613	562.341	100.904	20.5353	9.82172	2
448	27.6316	4.91367	2.41442	3.81972	2
950	433.23	78.4389	1.47221	12.4094	2
916	305.053	52.8027	13.9486	9.2224	2
934	1094.11	199.885	42.5507	10.6499	2
448	46.5553	9.73377	3.30774	5.88208	2
945	562.341	98.2172	1.24094	11.3419	2
781	121.881	20.7208	1.09411	7.77365	2
307	86.5964	15.1247	3.71803	5.57306	2
583	425.507	74.318	14.7221	7.10497	2
717	101.815	19.2822	7.10497	8.27883	2
911	186.008	32.4877	1.19709	5.62341	2
772	299.614	52.8027	16.2531	9.73377	2
986	51.397	10.0904	2.81332	5.37612	2
560	310.59	59.8885	19.2822	9.73377	2
235	22.6709	3.75162	1.36999	3.52269	2
930	445.079	75.667	23.0824	10.0904	2
879	392.419	74.318	1.33352	12.7488	2
673	130.975	23.7137	8.27883	9.47464	2
965	371.803	66.1169	9.30572	10.5545	2
985	324.877	59.8885	15.9634	10.8432	2
651	321.968	60.4296	15.6788	10.6499	2
698	79.1476	15.1247	6.32093	6.04296	2
407	6978.31	1229.83	212.875	10	2
582	174.658	29.9614	8.50526	9.2224	2
605	1134.19	199.885	22.2667	9.64662	2
878	79.8627	15.2614	5.00286	7.23394	2
447	161.076	29.1638	4.61384	7.5667	2
962	248.045	49.1367	11.04	8.89649	2
701	186.008	33.9821	7.77365	7.23394	2
734	685.39	117.574	22.8757	9.82172	2
64	1.00904	1	1.32158	1	2
492	64.9382	11.7574	3.52269	5.67422	2
535	86.5964	16.8485	5.18613	5.00286	2
251	108.432	20.1691	7.04136	8.27883	2
271	23.291	5.28027	3.19085	8.05842	2
904	191.095	35.2269	16.4	8.50526	2
396	12.7488	2.91638	2.12875	4.25507	2
613	441.094	77.0404	18.2692	9.56024	2
267	125.215	23.7137	7.5667	8.97687	2
207	104.6	18.4342	5.42469	6.67143	2
511	60.4296	11.3419	4.3323	6.91582	2
702	321.968	55.2316	14.5902	9.73377	2
795	118.637	20.908	2.26709	5.77722	2
747	13.9486	5.04807	1.98096	10.2735	2
101	3.02321	1.16522	1.29802	3.1059	2
629	24.1442	5.09368	1.49893	3.95964	2
912	166.977	31.6228	8.2047	5.52316	2
640	159.634	30.5053	9.13982	9.05798	2
520	39.5964	8.5821	2.64165	6.04296	2
402	52.8027	11.5478	4.21697	8.89649	2
912	414.178	79.1476	16.6977	10.46	2
432	168.485	30.2321	7.5667	6.79253	2
949	433.23	76.3506	21.2875	9.91046	2
394	198.096	36.1904	4.17921	7.23394	2
975	518.613	95.6024	19.2822	10.3663	2
975	248.045	47.4003	13.8237	10.5545	2
720	102.735	19.9885	7.91476	9.3898	2
130	19.2822	4.78286	2.14799	7.63506	2
499	283.874	46.9759	9.82172	8.73788	2
554	230.824	40.6794	9.64662	5.4737	2
923	97.3377	18.7688	4.21697	6.97831	2
73	10.3663	2.89026	3.45989	5.42469	2
741	142.018	25.483	6.91582	5.67422	2
641	12.6346	3.95964	3.81972	8.97687	2
949	375.162	69.1582	15.6788	10.3663	2
959	4782.86	858.21	1.47221	8.89649	2
676	161.076	24.8045	7.91476	8.50526	2
297	19.4564	4.25507	1.47221	5.37612	2
509	661.169	117.574	28.3874	9.2224	2
774	276.316	50.4807	12.1881	7.49894	2
662	371.803	64.3567	15.1247	7.77365	2
721	138.237	27.3842	6.49382	8.65964	2
606	441.094	79.8627	19.4564	9.82172	2
205	8816.83	1539.93	291.638	8.35363	2
963	542.469	80.5842	16.5482	9.05798	2
970	307.809	41.7921	1.14444	10.6499	2
111	1810.56	291.638	52.3299	3.42891	2
462	55.7306	11.3419	8.81683	8.73788	2
644	66.7143	13.0975	4.21697	7.84389	2
439	23.0824	5.04807	1.64	6.8539	2
801	281.332	52.8027	15.1247	10.3663	2
767	615.265	105.545	23.7137	8.5821	2
567	110.4	21.6739	6.61169	7.23394	2
560	83.5363	16.8485	6.26434	8.27883	2
810	112.404	21.0969	7.23394	10.6499	2
546	57.7722	11.6522	1.18637	4.74003	2
720	179.435	33.6778	9.82172	8.65964	2
740	106.499	20.908	7.98627	9.30572	2
578	68.539	12.9802	2.81332	4.25507	2
665	164	31.059	7.70404	8.13123	2
797	310.59	54.737	11.3419	6.49382	2
538	44.5079	9.13982	2.78813	6.67143	2
830	254.83	43.323	10.6499	6.55249	2
761	6.43567	2.5483	3.95964	9.64662	2
758	572.549	105.545	24.5824	10.3663	2
383	2689.6	469.759	80.5842	5.09368	2
748	572.549	91.3982	21.6739	9.13982	2
946	259.455	42.9351	11.8637	10.6499	2
828	226.709	39.5964	14.2018	10.9411	2
632	158.204	29.9614	8.65964	8.5821	2
830	302.321	59.3523	15.9634	9.82172	2
921	827.883	153.993	30.5053	8.89649	2
665	103.663	19.8096	6.20824	6.55249	2
761	239.28	44.5079	13.8237	9.64662	2
650	355.452	62.0824	13.6999	8.13123	2
644	92.224	16.6977	4.03152	3.78552	2
604	90.5798	17.1544	5.93523	7.5667	2
624	425.507	80.5842	21.2875	8.97687	2
871	120.79	21.6739	5.62341	8.35363	2
102	7.36525	1.56788	1.18637	5.67422	2
689	241.442	45.7253	14.4596	10.46	2
423	60.4296	12.1881	3.99542	6.15265	2
748	278.813	48.6968	11.4444	8.27883	2
787	307.809	51.8613	12.7488	9.47464	2
803	35.5452	6.43567	1.33352	5.72549	2
520	113.419	20.3514	4.14178	6.55249	2
615	120.79	20.7208	5.1397	5.18613	2
478	71.0497	13.8237	3.85423	6.67143	2
832	425.507	79.8627	20.3514	10.46	2
486	547.37	97.3377	19.1095	7.5667	2
365	120.79	23.291	7.36525	5.82942	2
930	230.824	44.1094	10.7461	9.05798	2
912	88.9649	18.4342	8.4291	10	2
486	72.3394	14.3301	4.69759	6.97831	2
395	552.316	99.1046	19.9885	7.84389	2
548	187.688	33.9821	10.1815	9.13982	2
938	41.4178	9.82172	5.88208	10.5545	2
561	30.5053	6.49382	2.0908	5.67422	2
641	85.821	17.7828	5.88208	8.73788	2
807	316.228	54.737	9.2224	8.50526	2
526	310.59	54.2469	13.8237	8.65964	2
628	98.2172	17.1544	5.04807	8.27883	2
606	210.969	39.9542	9.47464	9.13982	2
583	151.247	29.1638	6.61169	6.43567	2
760	153.993	29.1638	6.91582	6.32093	2
814	104.6	20.7208	6.43567	7.49894	2
85	1.52614	1	1.2864	1	2
490	108.432	21.6739	6.20824	7.63506	2
661	241.442	42.5507	8.89649	6.8539	2
800	120.79	22.8757	5.82942	6.15265	2
419	105.545	21.2875	7.10497	8.4291	2
957	257.132	47.4003	13.4557	10.6499	2
485	82.047	16.1076	4.57253	9.73377	2
491	174.658	34.2891	9.47464	9.05798	2
605	15.9634	4.17921	2.22667	6.61169	2
631	100.904	20.1691	6.7317	9.47464	2
826	791.476	142.018	18.4342	10	2
745	145.902	25.9455	6.04296	5.00286	2
855	248.045	46.5553	15.2614	9.82172	2
893	151.247	28.9026	7.63506	6.37804	2
1009	111.397	20.908	9.73377	10.6499	2
745	273.842	49.5807	14.8551	9.47464	2
610	90.5798	18.7688	8.81683	10.2735	2
517	151.247	26.896	7.49894	7.04136	2
506	232.91	41.4178	4.25507	8.05842	2
720	74.9894	14.0746	4.3323	5.18613	2
747	232.91	40.3152	10.7461	7.23394	2
677	94.7464	18.1056	4.25507	4.82607	2
556	2864.38	504.807	99.1046	14.2018	2
579	67.317	11.4444	3.21968	4.53158	2
593	93.0572	17.6236	5.77722	7.04136	2
615	410.47	71.6917	17.6236	7.70404	2
418	15.6788	4.29351	2.7139	6.55249	2
689	609.756	99.1046	23.928	10.46	2
585	44.1094	7.98627	1.59634	5.09368	2
715	198.096	33.9821	10.8432	8.35363	2
871	120.79	21.6739	8.35363	9.82172	2
335	9.05798	4.1047	3.39821	4.25507	2
486	17.0008	8.2047	1.58204	3.68473	2
851	615.265	74.318	16.1076	9.64662	2
723	11.8637	2.30824	1.48551	4.95807	2
486	281.332	44.9101	11.3419	8.05842	2
741	378.552	60.4296	12.2983	10	2
742	243.623	41.047	11.7574	8.97687	2
590	355.452	59.8885	14.7221	9.30572	2
523	307.809	50.0286	12.4094	8.05842	2
670	43.7144	8.27883	4.06794	6.43567	2
994	1144.44	182.692	2.01691	12.1881	2
869	385.423	63.7804	15.5384	8.97687	2
669	39.5964	7.5667	2.96931	4.74003	2
601	414.178	70.4136	9.56024	7.98627	2
574	336.778	55.2316	14.0746	7.70404	2
319	149.893	29.1638	9.47464	7.70404	2
922	97.3377	18.9384	5.57306	6.61169	2
981	9.73377	2.3928	1.2079	5.23299	2
682	181.056	32.1968	8.13123	7.49894	2
807	164	30.7809	9.64662	8.50526	2
287	2665.52	461.384	80.5842	8.2047	2
989	429.351	71.0497	1.39486	11.4444	2
451	42.1697	8.27883	2.10969	6.09756	2
944	35.2269	7.70404	4.53158	6.20824	2
845	143.301	26.1799	7.2993	6.8539	2
997	155.384	28.9026	13.9486	11.1397	2
617	562.341	103.663	23.291	8.73788	2
520	199.885	38.1972	11.3419	8.35363	2
620	55.7306	11.7574	5.28027	5.00286	2
897	375.162	70.4136	16.1076	11.04	2
124	2.91638	1.11397	2.28757	4.25507	2
857	368.473	67.317	15.8204	10.3663	2
452	281.332	51.8613	10.6499	7.84389	2
420	57.2549	12.864	7.4318	9.56024	2
994	482.607	88.1683	19.8096	9.47464	2
269	2594.55	457.253	80.5842	22.0673	2
947	196.322	31.9085	10.9411	8.81683	2
560	250.287	40.3152	4.06794	7.16917	2
885	381.972	65.5249	16.5482	9.73377	2
707	93.0572	17.3094	7.4318	9.64662	2
826	222.667	41.4178	10.5545	7.36525	2
366	2502.87	461.384	89.7687	7.84389	2
568	171.544	30.2321	6.7317	5.42469	2
726	105.545	19.6322	7.63506	6.20824	2
551	36.5174	7.49894	3.39821	6.04296	2
664	509.368	85.821	18.9384	9.2224	2
995	276.316	50.4807	13.3352	9.05798	2
848	90.5798	20.1691	11.2404	9.82172	2
427	55.2316	10.7461	2.20673	4.86968	2
467	114.444	20.3514	5.09368	5.72549	2
779	122.983	22.8757	5.67422	5.93523	2
889	79.8627	17.0008	1.25215	7.04136	2
571	14.0746	3.07809	1.19709	4.57253	2
851	67.317	12.864	4.17921	5.4737	2
475	257.132	45.7253	9.13982	5.32798	2
975	1.01815	93.898	26.1799	11.04	2
582	96.4662	18.6008	5.23299	5.04807	2
706	465.553	82.047	16.4	8.89649	2
716	261.799	50.0286	13.6999	8.27883	2
606	118.637	23.928	9.82172	9.2224	2
312	136.999	24.3623	8.05842	8.35363	2
715	46.9759	10.7461	9.73377	10.7461	2
382	67.317	12.7488	3.39821	7.91476	2
592	31.059	6.15265	1.77828	4.61384	2
775	226.709	39.9542	10.1815	6.49382	2
653	218.697	38.1972	10	9.73377	2
882	207.208	38.1972	13.5773	10.6499	2
781	266.552	46.5553	9.47464	6.43567	2
549	149.893	28.3874	7.63506	6.97831	2
755	142.018	27.8813	13.6999	10.6499	2
712	453.158	79.8627	17.3094	8.89649	2
710	162.531	29.4273	10.46	8.81683	2
809	697.831	124.094	27.139	10.2735	2
625	273.842	46.5553	10.2735	9.73377	2
727	107.461	19.6322	5.88208	6.37804	2
934	96.4662	19.2822	3.27812	7.77365	2
693	140.746	28.3874	11.8637	10.0904	2
401	257.132	47.4003	11.5478	8.35363	2
672	469.759	84.291	18.7688	9.30572	2
487	252.548	42.1697	9.3898	5.1397	2
873	120.79	21.2875	5.52316	7.4318	2
626	125.215	25.0287	11.4444	9.47464	2
770	153.993	28.6438	7.04136	6.8539	2
82	5.82942	1.34557	1.02735	2.48045	2
509	21.2875	4.82607	3.05053	4.95807	2
516	124.094	25.0287	6.43567	8.50526	2
764	99.1046	18.6008	7.2993	8.4291	2
947	101.815	20.3514	9.91046	10.6499	2
432	67.9253	13.6999	6.09756	9.05798	2
984	403.152	1.00904	1.38237	11.6522	2
923	620.824	107.461	12.6346	8.13123	2
538	68.539	12.5215	4.74003	5.57306	2
79	10.9411	2.14799	1.16522	3.58664	2
568	122.983	22.0673	5.67422	4.91367	2
554	673.17	122.983	24.8045	8.97687	2
951	291.638	53.7612	1.33352	10.8432	2
696	171.544	32.4877	8.13123	7.5667	2
479	425.507	75.667	16.4	7.77365	2
276	9821.72	2072.08	371.803	9.05798	2
568	254.83	28.9026	5.93523	6.8539	2
64	6671.43	873.788	147.221	4.3323	2
386	2548.3	330.774	56.7422	9.05798	2
406	23.291	4.14178	1.25215	5.32798	2
535	410.47	59.3523	17.0008	8.35363	2
913	9821.72	1498.93	1.104	19.2822	2
708	243.623	30.7809	8.73788	9.91046	2
698	271.39	35.5452	7.04136	6.55249	2
601	71.0497	12.864	6.09756	8.2047	2
664	37.1803	7.70404	5.28027	7.49894	2
981	319.085	51.397	11.6522	9.3898	2
877	94.7464	17.4658	5.32798	6.7317	2
951	179.435	33.0774	13.5773	10.5545	2
241	46.9759	8.73788	2.99614	7.36525	2
913	182.692	34.2891	11.8637	9.73377	2
972	26.1799	5.98885	2.3928	6.55249	2
990	135.773	25.7132	1.13419	9.05798	3
887	572.549	102.735	23.928	9.30572	3
769	209.08	34.5989	1.11397	8.4291	3
988	673.17	122.983	1.18637	10.5545	3
149	66.7143	12.6346	4.49101	7.16917	3
598	429.351	67.9253	14.8551	5.1397	3
263	1640	283.874	27.139	5.32798	3
584	414.178	66.7143	13.9486	6.97831	3
111	710.497	120.79	31.059	14.3301	3
426	153.993	25.483	6.97831	7.23394	3
671	216.739	37.1803	9.2224	8.2047	3
1002	254.83	46.9759	12.4094	10.9411	3
885	403.152	66.1169	18.7688	9.3898	3
300	2969.31	453.158	88.9649	11.1397	3
704	173.094	26.6552	7.36525	7.04136	3
175	13.0975	2.81332	1.92822	4.65553	3
141	4.78286	1.26346	1.59634	6.49382	3
60	798.627	133.352	27.139	2.50287	3
939	89.7687	20.1691	10.6499	10	3
898	9.3898	2.45824	1.74658	7.23394	3
972	43.323	9.05798	1.21881	8.5821	3
969	73.6525	14.5902	2.99614	6.7317	3
1002	513.97	92.224	1.046	11.2404	3
789	283.874	50.0286	12.6346	7.49894	3
237	1.15478	1.01815	1.2864	8.89649	3
729	307.809	55.2316	12.864	7.5667	3
697	425.507	80.5842	19.4564	9.56024	3
929	313.396	58.2942	14.8551	8.2047	3
386	2969.31	513.97	93.0572	6.7317	3
824	441.094	70.4136	16.6977	9.91046	3
701	143.301	23.5014	6.79253	7.70404	3
646	226.709	39.2419	14.0746	9.56024	3
622	72.3394	13.6999	3.27812	5.62341	3
819	46.5553	9.91046	3.81972	8.4291	3
643	257.132	41.7921	11.1397	6.97831	3
728	191.095	31.9085	8.4291	6.61169	3
421	54.2469	9.73377	3.75162	8.5821	3
543	361.904	58.8208	14.4596	7.84389	3
576	41.047	9.91046	6.20824	9.47464	3
454	13.0975	3.52269	1.40746	6.49382	3
396	8.27883	2.05353	1.17574	6.15265	3
623	509.368	87.3788	21.2875	9.56024	3
570	339.821	59.8885	14.4596	9.30572	3
446	79.8627	15.8204	4.45079	5.57306	3
927	139.486	26.4165	9.64662	10.9411	3
838	152.614	28.9026	8.5821	9.30572	3
197	6792.53	1218.81	228.757	8.2047	3
339	19.9885	3.75162	2.43623	4.82607	3
916	552.316	78.4389	1.18637	11.6522	3
561	268.96	42.9351	9.73377	6.55249	3
300	121.881	21.4799	5.00286	8.81683	3
189	6915.82	1175.74	207.208	6.32093	3
500	74.318	13.4557	3.92419	5.4737	3
601	97.3377	17.6236	3.52269	5.18613	3
63	2.10969	1	2.10969	4.95807	3
177	7.5667	1.71544	1.47221	3.92419	3
976	1.01815	60.4296	19.9885	11.9709	3
705	310.59	55.2316	12.864	8.13123	3
638	177.828	35.2269	4.82607	7.63506	3
277	201.691	37.8552	12.7488	7.84389	3
734	257.132	45.7253	11.9709	9.3898	3
827	245.824	43.7144	16.4	11.1397	3
935	1.01815	23.5014	1.2079	10	3
761	310.59	53.2798	12.6346	11.5478	3
828	189.384	31.9085	9.56024	9.91046	3
936	194.564	35.5452	1.32158	11.9709	3
73	2186.97	358.664	63.2093	5.4737	3
596	66.1169	12.2983	4.82607	7.91476	3
901	128.64	21.0969	8.81683	11.1397	3
593	111.397	19.9885	2.76316	6.43567	3
362	743.18	127.488	24.8045	5.32798	3
596	36.5174	7.23394	4.1047	6.26434	3
593	276.316	46.9759	12.2983	8.81683	3
736	58.8208	12.079	4.53158	7.2993	3
468	395.964	71.0497	13.9486	7.84389	3
575	35.5452	6.97831	3.02321	4.21697	3
759	245.824	44.5079	12.4094	9.91046	3
783	461.384	82.047	22.6709	10.8432	3
565	106.499	19.4564	5.62341	6.67143	3
392	235.014	40.6794	4.69759	6.55249	3
778	143.301	24.5824	5.52316	5.23299	3
362	120.79	22.6709	6.43567	8.27883	3
923	82.7883	16.1076	8.4291	7.63506	3
840	33.3762	6.67143	2.01691	5.1397	3
620	66.7143	14.5902	3.49115	8.73788	3
105	9.56024	2.28757	2.45824	5.57306	3
789	74.318	14.9893	5.72549	6.55249	3
536	232.91	41.047	10.8432	8.50526	3
839	324.877	58.2942	14.3301	8.73788	3
546	74.318	13.9486	4.3323	5.42469	3
988	330.774	60.4296	18.6008	10.7461	3
793	67.9253	14.4596	5.67422	9.2224	3
788	72.993	14.2018	4.91367	7.91476	3
519	99.1046	19.8096	6.97831	7.36525	3
840	98.2172	18.2692	4.25507	5.98885	3
810	241.442	44.9101	11.1397	8.2047	3
834	205.353	37.1803	11.1397	8.65964	3
62	542.469	90.5798	8.50526	2.45824	3
620	378.552	70.4136	16.6977	9.05798	3
531	433.23	77.7365	16.5482	8.73788	3
790	465.553	86.5964	26.6552	10.7461	3
977	113.419	22.2667	6.32093	7.91476	3
676	399.542	69.1582	17.4658	9.56024	3
662	199.885	33.3762	7.5667	6.37804	3
771	72.3394	14.4596	5.1397	7.16917	3
661	8.73788	1.96322	1.94564	5.23299	3
762	135.773	26.1799	9.3898	10.1815	3
896	224.679	41.047	10.0904	10.1815	3
674	59.8885	11.2404	3.85423	5.82942	3
775	94.7464	18.2692	5.67422	6.79253	3
909	321.968	58.2942	16.1076	10.6499	3
785	327.812	59.3523	15.6788	9.30572	3
215	143.301	25.9455	9.2224	8.2047	3
675	84.291	15.3993	6.43567	8.81683	3
678	58.2942	12.5215	6.67143	9.47464	3
898	94.7464	18.2692	5.18613	6.26434	3
110	1.76236	1	1.55384	5.1397	3
535	763.506	128.64	25.9455	9.73377	3
602	57.2549	11.5478	5.00286	4.91367	3
959	121.881	23.0824	1.22983	7.77365	3
618	126.346	23.7137	3.58664	7.04136	3
439	12.6346	3.13396	2.48045	5.00286	3
405	34.5989	7.49894	2.43623	4.03152	3
416	121.881	24.1442	8.4291	8.81683	3
858	307.809	58.8208	12.864	7.5667	3
536	241.442	43.7144	12.1881	9.73377	3
971	239.28	46.5553	10.7461	11.9709	3
232	33.0774	7.04136	2.26709	4.21697	3
632	276.316	50.0286	7.10497	8.50526	3
935	119.709	21.4799	8.13123	8.65964	3
491	316.228	58.8208	15.2614	9.3898	3
959	361.904	66.1169	16.8485	10.1815	3
762	36.1904	7.36525	2.81332	7.10497	3
685	47.4003	9.82172	2.64165	4.65553	3
936	333.762	60.9756	14.8551	10.3663	3
404	98.2172	18.1056	7.63506	7.70404	3
643	44.1094	9.73377	2.86438	4.25507	3
803	107.461	20.1691	5.93523	5.88208	3
767	28.9026	6.61169	1.82692	7.2993	3
958	355.452	67.317	18.7688	11.2404	3
618	53.2798	10.8432	2.14799	5.57306	3
636	192.822	36.8473	8.97687	10.1815	3
820	254.83	48.6968	16.2531	9.73377	3
894	222.667	41.047	10	7.84389	3
525	528.027	90.5798	19.8096	8.27883	3
870	281.332	50.0286	10	8.35363	3
757	135.773	24.1442	6.79253	9.30572	3
969	615.265	109.411	25.0287	10.0904	3
414	126.346	23.0824	6.37804	8.35363	3
561	101.815	17.6236	1.59634	7.04136	3
715	417.921	70.4136	8.65964	8.73788	3
899	228.757	41.7921	12.4094	11.2404	3
438	26.6552	5.98885	2.96931	7.98627	3
554	126.346	24.3623	6.8539	7.91476	3
674	736.525	132.158	25.483	9.13982	3
692	302.321	53.2798	14.5902	9.2224	3
793	130.975	23.928	6.7317	7.04136	3
698	133.352	25.0287	6.7317	6.32093	3
509	216.739	40.3152	10.8432	8.35363	3
940	410.47	76.3506	19.1095	11.4444	3
684	67.317	13.5773	4.17921	7.84389	3
878	93.0572	18.6008	5.62341	7.2993	3
583	142.018	26.6552	8.65964	9.2224	3
681	115.478	22.4679	8.13123	7.5667	3
408	273.842	49.5807	11.4444	9.56024	3
495	171.544	33.9821	12.4094	8.97687	3
95	19.4564	4.1047	2.48045	1	3
509	42.5507	9.05798	2.7139	3.71803	3
653	378.552	70.4136	15.2614	7.5667	3
647	60.9756	12.1881	3.78552	7.16917	3
446	133.352	25.2548	5.04807	6.91582	3
739	91.3982	18.2692	6.04296	7.63506	3
367	186.008	36.5174	10.3663	8.73788	3
568	120.79	23.928	7.36525	7.84389	3
552	294.273	54.737	17.9435	9.47464	3
798	97.3377	18.4342	4.82607	6.67143	3
969	69.1582	14.2018	5.82942	8.35363	3
399	187.688	33.6778	9.73377	7.4318	3
918	254.83	48.2607	17.4658	12.079	3
645	19.9885	5.00286	4.69759	7.23394	3
953	241.442	42.9351	8.35363	9.30572	3
687	224.679	42.1697	14.3301	9.3898	3
434	2167.39	358.664	61.5265	4.82607	3
558	189.384	31.059	3.71803	7.2993	3
620	55.7306	10.2735	3.1059	6.49382	3
406	252.548	39.9542	10.3663	9.73377	3
728	209.08	35.8664	9.82172	7.5667	3
745	491.367	85.0526	21.8697	10.46	3
282	155.384	27.8813	7.2993	7.23394	3
952	161.076	30.2321	9.2224	10.7461	3
883	469.759	84.291	19.8096	7.77365	3
235	52.3299	10.5545	4.17921	7.49894	3
578	152.614	28.1332	7.77365	7.77365	3
516	1009.04	173.094	16.6977	5.93523	3
438	259.455	45.3158	9.91046	3.92419	3
474	349.115	58.8208	14.0746	8.27883	3
548	307.809	11.3419	3.16228	7.49894	3
993	245.824	46.5553	13.4557	9.47464	3
551	358.664	62.6434	13.4557	8.5821	3
65	106.499	18.9384	3.92419	2.7139	3
578	56.2341	11.2404	4.25507	6.91582	3
945	577.722	102.735	1.55384	11.6522	3
765	1027.35	182.692	35.8664	10.1815	3
665	55.7306	10.5545	2.96931	7.4318	3
722	58.2942	10.8432	4.29351	5.00286	3
645	159.634	29.6931	7.91476	7.5667	3
747	241.442	41.7921	10.6499	8.4291	3
690	176.236	34.2891	8.4291	8.81683	3
926	174.658	34.2891	12.2983	10	3
393	8204.7	1407.46	250.287	8.81683	3
831	410.47	57.2549	6.15265	7.77365	3
714	135.773	20.7208	1.00904	8.2047	3
687	441.094	74.9894	19.2822	8.50526	3
616	187.688	29.9614	10	8.5821	3
739	89.7687	16.5482	5.28027	8.35363	3
963	289.026	49.5807	12.5215	7.49894	3
900	196.322	35.8664	10	8.50526	3
425	220.673	38.5423	9.47464	6.37804	3
707	289.026	52.3299	14.2018	9.56024	3
895	105.545	18.6008	5.09368	7.84389	3
906	212.875	38.5423	11.04	10	3
408	42.9351	8.05842	4.78286	4.41094	3
299	23.928	5.04807	1.55384	5.88208	3
142	474.003	85.821	16.5482	3.68473	3
669	201.691	38.5423	10.7461	10.1815	3
650	156.788	28.3874	9.2224	7.77365	3
955	316.228	57.2549	20.7208	12.5215	3
836	58.2942	11.5478	3.27812	7.23394	3
521	18.6008	5.28027	4.14178	7.49894	3
689	69.1582	13.2158	3.88905	6.91582	3
811	291.638	53.2798	17.7828	9.13982	3
567	159.634	29.1638	9.2224	10.1815	3
401	224.679	41.047	9.47464	8.27883	3
337	271.39	47.8286	11.6522	9.3898	3
441	465.553	74.318	15.8204	8.27883	3
633	98.2172	19.1095	7.63506	8.5821	3
553	361.904	64.9382	16.1076	8.81683	3
355	55.2316	10.46	2.64165	4.74003	3
546	44.5079	8.73788	3.33762	4.69759	3
660	93.0572	18.4342	4.61384	5.23299	3
990	86.5964	19.2822	8.5821	10.5545	3
618	259.455	47.8286	12.864	8.4291	3
791	132.158	26.4165	7.2993	6.61169	3
729	302.321	53.2798	14.3301	9.05798	3
512	114.444	22.0673	8.5821	7.70404	3
101	1.43301	1.07461	1.11397	4.41094	3
75	1.82692	1	1.21881	1.36999	3
534	261.799	1	9.2224	8.50526	3
389	637.804	110.4	23.5014	8.81683	3
525	51.8613	12.4094	6.91582	7.04136	3
905	784.389	145.902	38.1972	13.5773	3
596	96.4662	17.7828	7.23394	8.35363	3
667	414.178	67.9253	13.9486	6.91582	3
118	3.07809	1.09411	1.12404	4.14178	3
952	51.397	12.5215	8.50526	10.46	3
1008	327.812	61.5265	16.5482	10.7461	3
773	410.47	71.6917	15.2614	7.98627	3
578	196.322	34.2891	10.2735	7.91476	3
762	1	39.2419	11.9709	9.3898	3
797	162.531	30.5053	11.04	9.82172	3
585	33.3762	6.8539	2.52548	5.1397	3
532	259.455	46.5553	11.5478	9.30572	3
639	67.317	12.9802	3.13396	6.20824	3
935	291.638	49.1367	14.9893	10.2735	3
521	138.237	23.7137	5.93523	5.72549	3
224	3.55452	1.2079	2.30824	6.04296	3
574	403.152	67.317	13.9486	6.67143	3
645	93.0572	17.9435	6.67143	8.27883	3
397	179.435	33.6778	11.1397	8.73788	3
434	52.8027	10.46	2.41442	4.86968	3
358	87.3788	17.4658	5.57306	7.91476	3
786	339.821	61.5265	17.7828	8.73788	3
734	189.384	34.5989	10.1815	8.50526	3
492	28.9026	6.20824	2.66552	7.10497	3
1000	86.5964	18.1056	8.50526	10.3663	3
746	281.332	52.8027	12.1881	6.91582	3
726	425.507	76.3506	8.27883	10	3
787	153.993	29.9614	9.05798	9.56024	3
466	375.162	71.0497	13.6999	7.04136	3
623	222.667	45.7253	16.5482	10.3663	3
265	14.0746	2.99614	1.32158	3.16228	3
860	449.101	83.5363	19.9885	10.9411	3
467	355.452	64.3567	14.2018	8.27883	3
350	155.384	28.6438	8.50526	7.98627	3
262	171.544	31.6228	9.30572	9.64662	3
609	104.6	21.0969	7.84389	7.2993	3
558	35.8664	7.04136	1.44596	4.29351	3
513	339.821	60.4296	12.7488	7.23394	3
775	620.824	112.404	25.9455	11.6522	3
199	203.514	36.1904	7.84389	7.84389	3
810	132.158	24.8045	9.91046	9.73377	3
590	319.085	54.2469	16.8485	8.81683	3
530	129.802	25.2548	6.20824	7.04136	3
419	162.531	29.6931	8.89649	8.73788	3
591	76.3506	15.3993	6.91582	7.04136	3
700	174.658	31.9085	12.079	9.3898	3
688	294.273	51.397	14.5902	9.64662	3
732	57.2549	11.6522	3.55452	7.10497	3
609	136.999	27.3842	8.5821	10.3663	3
743	38.8905	8.4291	4.06794	5.98885	3
558	151.247	28.6438	8.65964	9.2224	3
688	339.821	60.4296	13.3352	8.4291	3
540	286.438	51.8613	12.079	7.98627	3
802	283.874	49.1367	12.079	7.2993	3
841	27.139	3.58664	1.07461	5.23299	3
678	85.0526	18.1056	5.72549	7.84389	3
844	138.237	28.3874	12.6346	10.0904	3
785	88.9649	16.6977	5.18613	6.8539	3
1006	358.664	66.1169	15.8204	9.2224	3
649	35.2269	8.5821	5.4737	9.73377	3
628	155.384	27.8813	5.4737	4.78286	3
898	15.2614	4.49101	3.13396	7.2993	3
327	87.3788	17.4658	5.37612	8.5821	3
1010	118.637	22.4679	1.14444	9.73377	3
541	184.342	35.5452	11.9709	7.91476	3
1013	1.03663	1.00904	1.42018	8.50526	3
985	166.977	31.6228	10.0904	9.2224	3
692	94.7464	18.1056	6.09756	8.27883	3
736	67.317	13.0975	3.45989	6.09756	3
567	310.59	61.5265	13.8237	8.73788	3
507	166.977	29.6931	6.26434	7.63506	3
713	32.7812	7.63506	4.06794	7.5667	3
763	111.397	20.7208	5.52316	6.26434	3
922	1.07461	39.5964	14.5902	12.2983	3
626	271.39	50.0286	11.3419	7.5667	3
688	126.346	25.7132	11.9709	10.1815	3
643	119.709	24.5824	10.5545	8.35363	3
741	257.132	46.5553	12.2983	7.91476	3
470	38.1972	8.97687	2.43623	4.86968	3
930	582.942	101.815	24.5824	10.6499	3
872	381.972	67.9253	14.4596	9.56024	3
805	1046	177.828	30.2321	9.13982	3
531	106.499	20.1691	6.15265	5.82942	3
607	14.0746	4.3323	3.58664	7.5667	3
568	228.757	42.5507	13.2158	8.89649	3
397	128.64	25.7132	8.2047	10.9411	3
556	294.273	53.2798	11.8637	8.2047	3
106	7.63506	1.77828	2.86438	3.05053	3
241	12.5215	2.66552	2.6896	4.3323	3
416	355.452	67.317	16.2531	8.2047	3
871	94.7464	21.0969	9.2224	10.3663	3
599	100	18.4342	5.93523	5.4737	3
782	127.488	24.5824	6.49382	7.16917	3
453	461.384	83.5363	18.6008	8.73788	3
957	99.1046	17.9435	4.86968	8.73788	3
82	1.00904	1	1.2079	4.3323	3
463	205.353	36.1904	10.2735	9.91046	3
376	257.132	44.1094	10.5545	9.2224	3
450	35.2269	7.49894	5.67422	9.47464	3
138	7.5667	2.3291	4.06794	7.84389	3
646	421.697	77.0404	19.4564	8.73788	3
891	1.03663	9.05798	6.37804	9.64662	3
496	205.353	36.5174	3.52269	5.88208	3
994	139.486	27.3842	7.4318	8.35363	3
645	11.9709	2.99614	1.43301	4.78286	3
736	56.7422	12.4094	2.59455	7.4318	3
677	500.286	89.7687	18.6008	7.4318	3
924	78.4389	15.3993	7.2993	10.0904	3
982	313.396	56.7422	16.4	11.3419	3
79	1.33352	1	2.41442	2.81332	3
583	26.896	5.98885	1.65482	5.82942	3
901	94.7464	18.1056	5.42469	7.4318	3
789	59.3523	11.7574	3.21968	5.23299	3
297	2525.48	429.351	77.7365	4.17921	3
976	805.842	133.352	1.2079	10.46	3
809	1.03663	69.7831	1.21881	10.6499	3
527	22.8757	4.06794	2.64165	3.95964	3
619	111.397	20.3514	4.37144	8.81683	3
733	1009.04	164	31.6228	10.1815	3
321	4371.44	710.497	132.158	6.26434	3
729	40.3152	8.50526	2.30824	5.77722	3
124	41.4178	8.35363	2.64165	6.37804	3
872	222.667	39.9542	13.4557	9.30572	3
326	74.9894	14.4596	3.52269	4.82607	3
829	116.522	20.7208	5.98885	6.55249	3
803	74.9894	14.5902	4.82607	6.61169	3
693	164	27.3842	1.13419	10	3
707	352.269	62.0824	16.5482	9.3898	3
716	155.384	27.3842	8.4291	9.2224	3
406	98.2172	17.9435	5.62341	8.4291	3
610	504.807	82.7883	19.1095	8.5821	3
975	615.265	100.904	21.2875	10.7461	3
641	226.709	36.1904	8.50526	6.67143	3
288	187.688	29.6931	6.7317	2.30824	3
655	905.798	144.596	28.1332	8.50526	3
562	93.0572	15.9634	4.06794	5.32798	3
149	4410.94	710.497	129.802	5.42469	3
656	482.607	61.5265	14.4596	8.89649	3
314	82.047	12.6346	6.32093	6.97831	3
692	403.152	57.2549	12.4094	6.67143	3
659	500.286	76.3506	11.6522	8.97687	3
981	118.637	20.5353	3.16228	6.26434	3
747	26.1799	6.15265	2.57132	6.09756	3
442	9222.4	1684.85	302.321	13.0975	3
973	784.389	136.999	26.896	10.6499	3
246	26.896	5.37612	2.86438	5.52316	3
840	156.788	29.6931	11.1397	9.13982	3
618	224.679	39.5964	9.73377	9.73377	3
596	110.4	20.1691	2.83874	6.20824	3
884	324.877	56.7422	14.0746	6.7317	3
830	358.664	62.6434	19.1095	11.9709	3
485	126.346	23.928	6.67143	7.5667	3
631	168.485	30.2321	7.77365	9.05798	3
958	108.432	22.4679	1.11397	11.1397	4
442	44.5079	9.05798	5.32798	5.72549	4
976	294.273	54.2469	1.14444	8.97687	4
704	166.977	31.6228	9.56024	9.3898	4
756	1055.45	166.977	33.3762	9.47464	4
681	46.1384	8.5821	2.3928	6.8539	4
632	57.7722	10.8432	3.27812	5.72549	4
692	125.215	23.291	8.13123	9.64662	4
967	130.975	23.7137	5.09368	6.55249	4
735	302.321	56.7422	17.4658	9.73377	4
495	45.7253	9.56024	4.29351	7.63506	4
952	144.596	27.3842	7.2993	5.67422	4
960	620.824	113.419	24.1442	11.3419	4
621	205.353	35.8664	8.89649	6.67143	4
813	504.807	77.7365	19.4564	9.82172	4
1011	1.18637	16.6977	8.27883	12.079	4
542	107.461	18.9384	3.30774	5.62341	4
676	36.5174	7.04136	1.35773	3.95964	4
742	155.384	29.1638	9.3898	9.30572	4
885	66.1169	14.3301	5.67422	7.16917	4
480	145.902	26.6552	6.7317	7.10497	4
510	445.079	77.7365	21.6739	9.3898	4
565	95.6024	17.9435	4.3323	6.37804	4
284	316.228	54.2469	11.5478	8.35363	4
376	5327.98	947.464	184.342	7.98627	4
603	433.23	66.7143	16.6977	7.63506	4
561	679.253	97.3377	21.4799	7.98627	4
829	126.346	17.3094	2.50287	7.2993	4
616	189.384	29.1638	3.88905	7.77365	4
444	79.1476	14.4596	2.94273	6.43567	4
411	691.582	118.637	28.1332	9.82172	4
941	174.658	31.6228	1.24094	10	4
489	114.444	21.4799	6.43567	7.36525	4
64	1.15478	1	1.2079	1	4
293	381.972	1	18.9384	8.13123	4
856	95.6024	18.4342	5.1397	7.2993	4
779	118.637	25.0287	12.864	8.5821	4
697	148.551	26.6552	1.29802	6.67143	4
550	63.2093	12.1881	3.39821	6.20824	4
929	1.01815	30.5053	1.17574	8.65964	4
880	53.7612	11.7574	6.8539	9.05798	4
90	2.16739	1.03663	1.2079	3.99542	4
741	164	32.7812	9.3898	7.70404	4
514	145.902	28.1332	6.7317	6.49382	4
664	196.322	37.5162	10.3663	8.4291	4
674	42.9351	9.2224	3.42891	6.37804	4
603	938.98	168.485	31.9085	3.99542	4
801	30.5053	6.79253	4.1047	6.91582	4
640	74.318	16.1076	7.49894	7.5667	4
723	46.9759	9.64662	4.37144	6.91582	4
838	196.322	36.1904	8.81683	8.5821	4
625	182.692	33.6778	3.71803	7.2993	4
996	461.384	85.0526	22.8757	10.46	4
419	38.8905	8.05842	3.88905	7.63506	4
258	27.139	6.55249	5.18613	9.05798	4
781	108.432	20.3514	5.00286	6.79253	4
530	35.5452	8.13123	6.37804	8.35363	4
774	186.008	35.8664	10.5545	9.56024	4
585	433.23	78.4389	16.8485	7.84389	4
419	1	72.993	13.8237	8.35363	4
1001	1.02735	38.1972	2.24679	10.2735	4
572	106.499	18.7688	5.62341	6.15265	4
632	79.8627	15.6788	5.37612	5.62341	4
884	252.548	46.9759	14.3301	11.6522	4
797	161.076	30.2321	9.91046	9.47464	4
158	9.30572	1.94564	2.43623	4.14178	4
100	13.8237	2.6896	1.40746	5.62341	4
424	129.802	23.5014	6.79253	8.97687	4
719	142.018	24.5824	5.67422	4.65553	4
852	205.353	38.1972	10.2735	7.91476	4
350	62.0824	11.5478	1.82692	4.25507	4
169	973.377	166.977	11.4444	4.17921	4
634	271.39	45.3158	11.3419	9.13982	4
852	182.692	36.1904	13.2158	9.91046	4
190	76.3506	14.0746	4.41094	6.91582	4
934	138.237	26.896	8.2047	10.0904	4
71	1.36999	1	1.07461	3.30774	4
677	264.165	48.6968	10.6499	6.67143	4
645	388.905	65.5249	18.2692	8.05842	4
59	2502.87	425.507	78.4389	4.78286	4
700	121.881	23.0824	6.67143	8.97687	4
913	99.1046	18.7688	8.2047	9.30572	4
652	18.4342	4.57253	1.89384	5.4737	4
675	368.473	66.7143	19.9885	9.64662	4
687	209.08	39.2419	10.7461	7.63506	4
987	710.497	126.346	27.8813	10.8432	4
520	110.4	22.0673	6.7317	7.4318	4
983	135.773	26.896	10.2735	10.5545	4
726	310.59	58.2942	7.36525	7.98627	4
977	96.4662	17.9435	7.49894	8.2047	4
791	813.123	139.486	32.1968	10.2735	4
639	177.828	35.5452	8.35363	8.4291	4
767	33.3762	7.98627	5.93523	8.81683	4
590	299.614	55.7306	12.2983	8.65964	4
906	235.014	41.047	1.29802	9.30572	4
408	177.828	31.6228	3.30774	8.73788	4
345	119.709	20.908	2.76316	5.82942	4
689	336.778	58.8208	11.8637	8.65964	4
719	241.442	42.5507	12.1881	9.73377	4
678	189.384	31.6228	11.2404	7.84389	4
264	36.5174	6.91582	1.06499	3.19085	4
376	55.2316	11.04	2.24679	5.82942	4
1008	92.224	17.3094	4.57253	6.26434	4
928	6097.56	1104	210.969	11.3419	4
967	1.33352	94.7464	20.7208	10.2735	4
116	7299.3	813.123	134.557	5.00286	4
669	620.824	74.9894	1.21881	8.5821	4
632	158.204	21.2875	5.67422	5.62341	4
481	345.989	54.737	16.8485	9.3898	4
919	116.522	19.8096	6.67143	8.65964	4
546	286.438	45.7253	8.35363	6.91582	4
566	273.842	45.7253	14.9893	9.05798	4
627	35.2269	6.8539	3.19085	5.23299	4
620	124.094	23.7137	6.37804	8.89649	4
419	100	18.7688	6.26434	7.23394	4
652	632.093	112.404	26.6552	10.2735	4
904	365.174	67.317	16.8485	10.6499	4
584	51.8613	9.73377	1.99885	6.61169	4
602	109.411	19.8096	7.49894	5.57306	4
854	307.809	60.9756	17.7828	10.3663	4
653	59.3523	11.6522	5.23299	6.67143	4
768	577.722	101.815	12.864	10.3663	4
331	557.306	91.3982	19.1095	9.91046	4
823	504.807	85.0526	20.908	9.05798	4
959	162.531	29.6931	11.7574	11.04	4
373	104.6	18.6008	6.79253	7.91476	4
291	74.9894	13.9486	4.29351	5.88208	4
574	1	29.9614	9.56024	8.50526	4
602	116.522	21.0969	4.17921	5.67422	4
615	42.9351	8.27883	3.07809	5.93523	4
523	143.301	26.896	9.82172	7.91476	4
724	11.1397	2.43623	1.91095	5.28027	4
742	77.0404	15.9634	4.29351	7.63506	4
562	73.6525	14.7221	6.32093	9.64662	4
651	414.178	79.8627	17.0008	9.3898	4
967	457.253	84.291	21.0969	9.82172	4
510	230.824	43.323	12.5215	7.70404	4
569	134.557	25.7132	9.47464	7.04136	4
112	1.13419	1	1.06499	4.91367	4
862	38.8905	8.65964	4.74003	9.3898	4
564	552.316	100	22.6709	7.36525	4
641	27.3842	6.15265	3.39821	7.4318	4
619	109.411	21.0969	6.97831	7.36525	4
759	321.968	56.7422	15.8204	8.73788	4
99	6.91582	1.49893	1.13419	1.74658	4
663	226.709	40.3152	11.04	7.5667	4
550	95.6024	18.2692	6.7317	7.98627	4
565	14.5902	3.21968	2.48045	5.37612	4
709	168.485	32.7812	10.6499	8.97687	4
364	637.804	113.419	23.0824	8.27883	4
883	355.452	65.5249	12.6346	6.55249	4
953	173.094	32.4877	13.3352	11.04	4
670	126.346	24.5824	8.97687	8.05842	4
635	13.6999	3.27812	2.81332	4.74003	4
535	32.4877	7.16917	2.64165	8.50526	4
815	71.6917	14.8551	6.97831	8.5821	4
852	148.551	28.1332	7.91476	8.50526	4
388	125.215	22.6709	5.72549	4.91367	4
480	135.773	22.8757	2.57132	4.41094	4
596	124.094	23.7137	8.13123	8.97687	4
862	89.7687	17.3094	5.57306	8.73788	4
917	81.3123	15.9634	2.7139	9.13982	4
624	140.746	26.4165	9.05798	9.13982	4
856	87.3788	16.1076	4.78286	6.79253	4
398	842.91	145.902	29.1638	9.13982	4
542	528.027	93.898	12.6346	9.2224	4
984	273.842	51.8613	13.0975	8.97687	4
740	865.964	136.999	11.9709	9.73377	4
540	224.679	37.8552	5.1397	6.55249	4
737	222.667	40.3152	15.9634	10.0904	4
658	158.204	29.4273	6.97831	6.26434	4
516	316.228	56.2341	12.079	8.65964	4
681	268.96	50.0286	12.6346	9.64662	4
410	201.691	38.8905	9.82172	6.20824	4
776	181.056	32.4877	7.63506	7.04136	4
604	222.667	40.6794	11.04	9.64662	4
329	35.5452	7.16917	3.75162	5.37612	4
365	75.667	15.2614	5.09368	6.15265	4
824	115.478	22.4679	6.79253	6.7317	4
723	99.1046	19.9885	7.4318	7.49894	4
839	49.5807	10.7461	4.21697	6.7317	4
470	153.993	30.2321	7.10497	7.84389	4
786	23.7137	5.32798	2.66552	6.67143	4
654	181.056	34.5989	13.2158	9.73377	4
881	203.514	38.1972	13.2158	8.27883	4
453	203.514	36.1904	9.2224	8.05842	4
113	1.046	1	1.19709	1	4
103	1553.84	268.96	54.2469	9.3898	4
159	111.397	19.1095	3.92419	5.88208	4
503	67.317	12.4094	4.03152	5.93523	4
71	5623.41	991.046	174.658	4.78286	4
90	1.19709	1	2.3291	3.75162	4
921	254.83	46.9759	12.1881	8.89649	4
823	355.452	58.8208	16.8485	9.82172	4
616	48.6968	10.3663	2.26709	5.23299	4
600	414.178	70.4136	17.7828	9.3898	4
91	2.89026	1.03663	2.89026	3.99542	4
676	333.762	59.8885	15.2614	7.4318	4
589	109.411	19.6322	7.2993	7.63506	4
719	39.5964	7.91476	2.41442	4.25507	4
80	1.01815	1	2.78813	2.86438	4
711	250.287	46.9759	14.0746	10	4
96	5.62341	1.33352	1.11397	5.00286	4
114	4697.59	865.964	162.531	4.57253	4
346	89.7687	25.483	7.70404	7.5667	4
962	1.2079	118.637	1.29802	11.4444	4
84	1.12404	1	2.78813	1	4
631	118.637	18.1056	3.99542	5.32798	4
523	637.804	97.3377	11.9709	8.27883	4
666	198.096	35.5452	6.49382	10.0904	4
950	542.469	78.4389	18.4342	8.4291	4
529	147.221	23.0824	7.5667	6.91582	4
609	186.008	28.6438	7.98627	8.50526	4
439	21.2875	3.95964	1.74658	7.36525	4
871	60.9756	12.079	8.5821	8.73788	4
138	203.514	33.9821	7.36525	4.95807	4
550	577.722	101.815	20.7208	9.56024	4
459	345.989	59.8885	14.0746	9.64662	4
904	276.316	50.4807	7.04136	9.56024	4
743	205.353	37.5162	8.50526	7.70404	4
569	239.28	40.6794	13.2158	9.73377	4
802	1.00904	18.7688	3.33762	5.67422	4
793	381.972	59.3523	6.49382	8.4291	4
595	114.444	20.1691	6.49382	9.91046	4
415	51.397	9.13982	2.7139	5.72549	4
507	63.2093	12.2983	6.7317	6.15265	4
759	174.658	31.3396	12.4094	10.46	4
637	207.208	35.5452	5.4737	8.27883	4
847	201.691	34.9115	10.46	9.30572	4
352	11.4444	2.83874	2.91638	6.55249	4
757	291.638	49.1367	11.5478	8.73788	4
821	214.799	36.5174	8.4291	6.91582	4
511	128.64	24.5824	7.04136	7.98627	4
839	504.807	89.7687	23.291	12.079	4
1008	226.709	39.2419	2.41442	10.6499	4
827	151.247	27.3842	9.73377	8.65964	4
731	72.993	16.2531	9.91046	10	4
1001	296.931	50.9368	1.12404	11.3419	4
677	1055.45	176.236	34.2891	9.73377	4
466	174.658	29.1638	7.91476	8.35363	4
1006	339.821	61.5265	14.0746	10.0904	4
714	56.2341	10.8432	2.66552	6.43567	4
583	171.544	32.4877	8.5821	8.27883	4
547	86.5964	17.4658	5.93523	8.4291	4
561	20.7208	4.65553	2.37137	5.09368	4
584	108.432	20.5353	5.4737	5.67422	4
628	345.989	62.6434	13.3352	7.77365	4
1006	97.3377	17.7828	3.55452	7.2993	4
474	39.9542	8.5821	5.32798	9.47464	4
815	109.411	20.1691	5.57306	5.18613	4
835	182.692	32.7812	9.56024	8.27883	4
793	637.804	108.432	1.18637	9.3898	4
1007	723.394	126.346	28.1332	12.079	4
519	964.662	156.788	33.9821	9.73377	4
322	9305.72	9389.8	5280.27	13.2158	4
670	93.0572	13.9486	4.95807	10.5545	4
740	205.353	31.3396	11.7574	7.04136	4
708	198.096	28.6438	10.2735	7.84389	4
770	164	24.8045	8.97687	6.8539	4
186	105.545	17.1544	8.35363	7.10497	4
640	105.545	16.1076	6.37804	9.30572	4
656	176.236	29.1638	2.99614	6.7317	4
670	220.673	38.5423	10.1815	7.98627	4
888	50.4807	10.2735	1.27488	10.1815	4
870	181.056	29.4273	2.59455	7.84389	4
904	577.722	103.663	1.12404	9.47464	4
961	1046	171.544	2.05353	9.64662	4
547	661.169	109.411	24.3623	8.73788	4
88	273.842	43.7144	8.97687	1.13419	4
917	77.7365	14.3301	6.26434	8.89649	4
251	278.813	48.2607	4.25507	7.5667	4
645	228.757	40.6794	13.8237	7.49894	4
955	278.813	49.1367	12.5215	8.89649	4
515	93.898	17.6236	5.57306	8.35363	4
807	220.673	39.2419	11.5478	10	4
751	609.756	110.4	23.7137	9.64662	4
973	307.809	57.2549	21.2875	11.1397	4
696	26.4165	5.42469	2.45824	6.91582	4
851	126.346	24.3623	8.81683	7.16917	4
466	47.4003	9.82172	3.75162	7.36525	4
882	101.815	21.2875	9.73377	9.13982	4
725	220.673	39.9542	8.97687	6.97831	4
569	66.7143	13.9486	6.15265	7.70404	4
862	161.076	31.9085	12.864	10.8432	4
687	537.612	95.6024	24.5824	9.91046	4
724	93.0572	19.6322	6.91582	10.5545	4
513	38.8905	8.50526	3.58664	5.82942	4
580	100	21.2875	2.96931	8.13123	4
265	4104.7	673.17	129.802	6.67143	4
711	237.137	38.5423	8.89649	9.91046	4
225	98.2172	16.6977	1.65482	2.76316	4
664	330.774	57.7722	14.4596	9.2224	4
983	313.396	53.7612	18.1056	12.2983	4
745	152.614	26.1799	8.35363	10.9411	4
592	115.478	22.2667	8.27883	8.27883	4
144	100	18.4342	4.86968	7.10497	4
757	164	30.5053	10.1815	8.35363	4
1003	174.658	32.4877	11.1397	8.4291	4
618	118.637	22.8757	7.04136	7.04136	4
571	179.435	31.9085	8.73788	7.91476	4
204	126.346	25.9455	10.46	9.30572	4
888	156.788	28.9026	8.05842	8.81683	4
669	158.204	28.3874	10.1815	8.89649	4
531	22.0673	5.1397	2.18697	7.77365	4
242	3190.85	562.341	100.904	6.49382	4
498	62.6434	11.4444	3.65174	5.98885	4
846	162.531	28.6438	9.82172	7.70404	4
810	250.287	45.3158	8.50526	9.73377	4
576	20.908	5.72549	4.61384	8.4291	4
899	113.419	20.3514	5.32798	6.09756	4
879	294.273	51.397	1.07461	8.05842	4
595	53.7612	10.5545	2.64165	5.1397	4
759	336.778	60.9756	15.3993	8.2047	4
97	1596.34	278.813	38.1972	4.06794	4
717	99.1046	17.7828	5.93523	8.13123	4
841	504.807	86.5964	20.5353	10.1815	4
527	38.8905	8.13123	5.4737	9.3898	4
949	763.506	132.158	28.9026	10.2735	4
808	417.921	69.7831	16.5482	10.7461	4
540	161.076	28.3874	10.5545	7.77365	4
494	100.904	19.2822	5.57306	7.23394	4
711	201.691	36.1904	8.97687	7.63506	4
616	321.968	53.2798	15.3993	8.97687	4
486	72.3394	12.1881	3.39821	4.57253	4
361	74.318	14.0746	3.05053	6.09756	4
474	189.384	33.6778	3.05053	6.20824	4
974	181.056	34.9115	9.91046	9.30572	4
115	4.3323	1.32158	1.18637	5.1397	4
576	228.757	43.7144	10.9411	8.97687	4
604	67.9253	13.4557	3.55452	7.16917	4
397	421.697	74.318	15.9634	8.35363	4
571	252.548	46.9759	7.16917	5.67422	4
908	294.273	53.7612	17.6236	9.73377	4
448	134.557	25.2548	2.83874	5.1397	4
522	156.788	28.9026	6.26434	7.36525	4
709	136.999	23.928	6.26434	7.16917	4
695	235.014	38.8905	9.3898	9.3898	4
677	98.2172	16.4	4.17921	5.72549	4
999	1.2864	32.1968	1.19709	11.3419	4
643	58.2942	11.8637	2.50287	4.95807	4
720	474.003	87.3788	22.2667	10.5545	4
718	93.0572	17.1544	7.2993	8.5821	4
648	38.8905	8.4291	4.41094	9.82172	4
873	191.095	35.8664	12.7488	10.5545	4
806	235.014	41.047	1.13419	8.5821	4
603	104.6	20.3514	5.42469	9.47464	4
650	509.368	87.3788	17.0008	7.23394	4
537	667.143	116.522	24.3623	9.47464	4
657	388.905	66.1169	7.49894	7.36525	4
477	189.384	33.9821	9.82172	8.5821	4
436	31.9085	7.84389	5.32798	7.98627	4
742	81.3123	16.6977	4.91367	9.56024	4
470	136.999	26.6552	6.7317	8.65964	4
421	34.5989	7.5667	3.85423	7.4318	4
908	254.83	46.5553	11.3419	10.2735	4
860	835.363	149.893	32.4877	10	4
941	252.548	44.1094	11.1397	8.2047	4
839	29.9614	7.2993	2.43623	5.37612	4
796	381.972	71.0497	8.35363	7.91476	4
850	577.722	98.2172	10.5545	9.2224	4
589	266.552	45.3158	11.8637	10.5545	4
738	87.3788	16.4	4.41094	7.16917	4
294	294.273	50.4807	7.16917	7.91476	4
453	310.59	48.2607	11.8637	8.35363	4
461	66.7143	11.7574	2.64165	5.1397	4
711	121.881	22.2667	7.04136	8.05842	4
578	243.623	43.323	11.4444	8.73788	4
862	410.47	71.0497	20.1691	10.5545	4
542	381.972	63.2093	15.9634	8.5821	4
90	4.57253	1.13419	1.42018	4.29351	4
833	299.614	50.4807	12.7488	10.8432	4
86	29.1638	5.42469	1.65482	2.86438	4
803	352.269	58.2942	13.6999	10.5545	4
632	173.094	28.9026	5.93523	6.20824	4
537	187.688	33.9821	10	7.04136	4
581	252.548	42.5507	10.9411	6.55249	4
671	109.411	19.8096	8.5821	9.2224	4
839	61.5265	10.8432	3.61904	6.37804	4
607	73.6525	14.7221	8.35363	8.89649	4
517	7.70404	2.05353	2.94273	6.8539	4
720	62.0824	10.8432	2.57132	4.61384	4
557	126.346	23.5014	5.88208	7.04136	4
698	339.821	62.0824	17.7828	9.73377	4
980	371.803	66.7143	15.8204	10.1815	4
586	139.486	25.9455	10.9411	8.35363	4
522	15.9634	4.37144	3.16228	8.13123	4
635	60.9756	13.3352	6.91582	8.89649	4
527	228.757	42.5507	8.4291	5.37612	4
335	114.444	21.4799	5.37612	7.70404	4
810	88.9649	14.9893	6.15265	6.7317	4
288	41.047	7.77365	3.88905	7.63506	4
647	96.4662	18.9384	8.4291	9.30572	4
759	437.144	74.9894	15.1247	8.50526	4
780	593.523	107.461	23.5014	10.0904	4
621	478.286	80.5842	19.2822	10.5545	4
432	15.6788	3.61904	2.16739	7.10497	4
845	777.365	136.999	29.1638	10.0904	4
930	205.353	38.8905	14.7221	8.65964	4
603	421.697	70.4136	14.5902	8.5821	4
364	51.8613	10	4.21697	8.35363	4
629	474.003	79.8627	18.6008	9.05798	4
453	342.891	58.8208	12.5215	6.32093	4
468	25.483	5.1397	2.45824	5.98885	4
638	922.24	162.531	33.9821	9.30572	4
212	82.7883	14.9893	4.82607	6.8539	4
309	112.404	20.7208	4.61384	5.72549	4
819	125.215	24.3623	8.13123	9.3898	4
845	118.637	20.908	7.2993	4.95807	4
299	1582.04	281.332	51.397	6.55249	4
863	232.91	41.4178	10.9411	9.2224	4
927	588.208	98.2172	24.3623	10.8432	4
508	226.709	39.2419	10.46	7.49894	4
889	266.552	45.3158	15.6788	9.56024	4
667	127.488	22.0673	5.42469	5.52316	4
650	159.634	28.6438	3.65174	8.81683	4
623	134.557	23.7137	6.61169	7.36525	4
881	235.014	42.9351	11.5478	8.50526	4
506	11.04	3.05053	2.30824	4.06794	4
437	313.396	57.2549	14.8551	8.89649	4
719	142.018	26.1799	8.4291	7.49894	4
792	513.97	87.3788	10.7461	10.1815	4
429	88.9649	16.2531	5.23299	7.70404	4
785	342.891	64.9382	10.7461	9.64662	4
891	770.404	143.301	31.3396	10.0904	4
1011	723.394	129.802	29.6931	10.9411	4
888	136.999	25.7132	9.3898	7.4318	4
993	509.368	92.224	1.02735	8.35363	4
728	20.5353	4.95807	1.25215	5.37612	4
716	626.434	117.574	26.4165	10.46	4
751	500.286	85.821	18.4342	9.73377	4
655	691.582	114.444	25.9455	9.13982	4
444	80.5842	15.8204	8.35363	8.65964	4
675	60.9756	10.7461	4.95807	7.36525	4
896	743.18	117.574	22.0673	9.91046	4
638	151.247	25.9455	5.42469	5.52316	4
1011	378.552	64.9382	1.00904	10.5545	4
803	142.018	23.928	5.37612	6.20824	4
370	973.377	173.094	31.9085	6.09756	4
284	26.6552	5.42469	1.94564	4.86968	4
267	134.557	25.483	5.23299	5.62341	4
701	27.8813	6.20824	2.16739	5.72549	4
698	80.5842	15.9634	5.18613	5.04807	4
794	151.247	29.4273	6.09756	8.35363	4
652	187.688	34.5989	11.1397	8.27883	4
628	81.3123	15.2614	3.33762	5.32798	4
561	609.756	105.545	21.6739	8.89649	4
431	51.8613	9.3898	2.61799	4.29351	4
663	100	19.9885	3.61904	7.84389	4
649	313.396	55.7306	10.0904	6.32093	4
736	37.1803	8.27883	3.02321	7.23394	4
476	140.746	25.7132	6.79253	7.23394	5
606	177.828	33.9821	7.2993	8.2047	5
559	345.989	63.7804	15.2614	8.2047	5
781	112.404	21.6739	7.36525	6.97831	5
919	609.756	109.411	24.8045	9.56024	5
779	135.773	25.9455	9.05798	10.1815	5
351	85.0526	16.4	3.55452	5.57306	5
727	50.9368	11.04	4.29351	8.65964	5
709	392.419	69.1582	17.0008	8.5821	5
127	6.04296	1.49893	1.89384	7.04136	5
866	358.664	63.2093	15.8204	10.0904	5
904	104.6	19.2822	7.04136	8.27883	5
466	110.4	17.9435	5.42469	4.65553	5
872	495.807	84.291	19.4564	9.05798	5
868	461.384	82.7883	19.2822	7.98627	5
228	11.04	2.76316	2.76316	7.63506	5
313	65.5249	13.0975	3.1059	5.1397	5
216	24.8045	5.28027	2.5483	6.15265	5
744	406.794	69.1582	15.8204	7.98627	5
394	38.8905	7.98627	2.20673	3.92419	5
910	358.664	64.9382	18.6008	10.0904	5
688	523.299	94.7464	23.291	9.64662	5
446	239.28	41.047	9.47464	7.49894	5
484	321.968	54.737	14.4596	9.3898	5
110	1.59634	1	2.05353	2.81332	5
955	465.553	76.3506	1.14444	11.7574	5
817	333.762	59.3523	13.9486	7.77365	5
253	453.158	77.7365	14.2018	4.53158	5
984	273.842	48.6968	11.2404	8.73788	5
734	127.488	22.2667	5.62341	4.06794	5
951	378.552	70.4136	16.6977	10.8432	5
649	199.885	36.5174	12.7488	7.49894	5
950	241.442	44.9101	13.3352	10.6499	5
707	21.2875	5.18613	1.64	7.04136	5
563	43.7144	8.97687	2.91638	5.67422	5
621	34.2891	7.63506	3.33762	6.32093	5
498	102.735	19.8096	4.45079	5.4737	5
213	70.4136	14.5902	5.23299	6.91582	5
213	113.419	22.0673	8.73788	8.27883	5
941	48.2607	12.4094	12.5215	11.2404	5
693	62.6434	12.7488	5.67422	7.10497	5
951	17.7828	4.65553	1.104	5.37612	5
572	257.132	47.4003	12.864	8.35363	5
541	47.4003	10.3663	6.04296	7.5667	5
409	51.397	10.46	3.05053	6.26434	5
936	112.404	21.6739	7.63506	7.70404	5
689	74.9894	15.3993	6.37804	7.70404	5
975	149.893	28.3874	6.97831	7.77365	5
280	12.6346	2.59455	2.81332	4.57253	5
716	582.942	99.1046	22.4679	8.5821	5
191	189.384	33.0774	8.5821	8.2047	5
860	358.664	60.9756	15.9634	8.65964	5
1015	805.842	144.596	1.62531	12.7488	5
409	99.1046	20.1691	8.5821	7.91476	5
745	13.9486	3.39821	1.70008	4.61384	5
731	324.877	59.8885	16.6977	9.82172	5
919	90.5798	19.4564	8.89649	10.1815	5
711	222.667	41.047	11.4444	11.4444	5
524	441.094	79.8627	18.2692	7.98627	5
900	92.224	19.2822	6.26434	8.5821	5
680	113.419	21.0969	6.67143	6.43567	5
816	286.438	49.1367	1.70008	8.4291	5
936	365.174	63.7804	14.7221	9.05798	5
525	557.306	96.4662	20.1691	8.73788	5
605	121.881	20.7208	6.43567	9.13982	5
608	273.842	47.8286	14.5902	9.30572	5
931	75.667	15.2614	1.06499	7.04136	5
806	27.6316	6.49382	2.22667	4.95807	5
652	189.384	33.3762	8.97687	8.05842	5
508	35.8664	8.05842	3.1059	6.7317	5
379	4.45079	1.2864	1.33352	5.42469	5
486	93.898	18.9384	6.15265	6.7317	5
362	62.6434	12.5215	4.37144	7.91476	5
275	46.9759	9.64662	2.37137	3.49115	5
619	228.757	38.5423	9.05798	7.63506	5
704	65.5249	12.2983	4.82607	8.65964	5
565	4.06794	1.2864	2.86438	4.61384	5
623	29.1638	6.20824	1.36999	4.1047	5
530	55.2316	11.4444	3.02321	5.23299	5
463	182.692	33.6778	7.70404	9.05798	5
830	121.881	23.7137	7.63506	7.84389	5
585	482.607	85.821	21.4799	9.73377	5
636	102.735	19.1095	6.91582	6.49382	5
229	24.3623	5.00286	1.49893	4.1047	5
300	20.1691	4.49101	2.18697	4.91367	5
622	77.0404	14.7221	3.07809	5.93523	5
627	252.548	47.8286	13.9486	9.13982	5
518	44.9101	9.3898	1.17574	4.14178	5
724	313.396	56.7422	1.05545	9.82172	5
801	449.101	82.047	18.7688	9.3898	5
635	124.094	20.7208	7.23394	8.97687	5
482	626.434	97.3377	21.4799	8.2047	5
862	1.07461	43.7144	10	8.35363	5
847	171.544	29.6931	7.63506	7.16917	5
460	59.3523	11.7574	4.17921	8.2047	5
79	1.39486	1	1.82692	2.61799	5
598	33.9821	6.91582	3.33762	6.91582	5
617	254.83	46.5553	14.9893	9.30572	5
584	66.1169	12.6346	3.78552	4.78286	5
639	104.6	19.1095	7.4318	11.04	5
937	127.488	24.8045	1.13419	9.56024	5
577	81.3123	17.1544	8.13123	9.2224	5
698	186.008	33.9821	9.91046	10.0904	5
682	32.1968	7.16917	1.70008	4.37144	5
935	1.046	13.6999	1.19709	5.82942	5
718	111.397	21.0969	4.41094	8.50526	5
722	145.902	28.6438	10.8432	10	5
150	5623.41	1000	184.342	7.63506	5
647	395.964	63.7804	15.1247	7.98627	5
890	55.7306	12.864	10.0904	10.5545	5
358	82.047	15.1247	4.25507	10.46	5
623	90.5798	16.8485	6.79253	8.73788	5
[truncated: 7,426 more rows]
