# Supplementary material for: Peroxiporin Expression Is an Important Factor for Cancer Cell Susceptibility to Therapeutic H2O2: Implications for Pharmacological Ascorbate Therapy
Source: PLoS One. 2017 Jan 20;12(1):e0170442. doi: 10.1371/journal.pone.0170442 (PMC5249139; doi:10.1371/journal.pone.0170442)
Supplement: S2 Data — The zip file contains the raw data used to generate Fig 2 which includes the detection for AQP3 on unmodified and siAQP3 MIA PaCa-2 cells. (ZIP) [file pone.0170442.s002.zip › S2 Data/MIA PaCa2 IgG_Raw File.xls]

## Sheet: Sheet1
EV	FL1	FL2	FL3	SS	Time
988	2.59455	1.18637	1.16522	5.67422	0
913	2.03514	1.21881	1.77828	5.37612	0
108	58.2942	11.5478	3.52269	3.68473	0
485	1.91095	1.12404	1.64	5.28027	0
976	2.37137	1.2079	1.49893	6.37804	0
663	1.86008	1.046	1.61076	7.04136	0
653	2.14799	1.27488	2.30824	6.49382	0
504	1.40746	1.07461	1.13419	5.09368	0
850	3.19085	1.55384	3.42891	7.49894	0
967	2.89026	1.48551	4.69759	7.84389	0
614	2.24679	1.24094	2.48045	5.93523	0
520	1.64	1.03663	1.27488	4.45079	0
738	2.6896	1.24094	2.26709	7.16917	0
676	2.0908	1.08432	1.45902	6.20824	0
840	1.77828	1.046	1.34557	6.15265	0
680	1.59634	1.05545	1.11397	5.04807	0
367	2.99614	1.18637	1.09411	5.88208	0
824	2.81332	1.35773	2.41442	7.4318	1
566	2.37137	1.38237	4.14178	6.20824	1
875	2.28757	1.29802	2.43623	7.04136	1
736	1.91095	1.26346	1.59634	6.91582	1
957	1.74658	1.104	1.14444	6.32093	1
853	1.71544	1.11397	1.56788	4.57253	1
651	1.84342	1.02735	1.12404	4.65553	1
615	1.89384	1.06499	1.89384	5.42469	1
897	2.41442	1.35773	1.11397	6.7317	1
90	29.1638	7.04136	2.22667	2.73842	1
853	2.03514	1.12404	1.18637	6.79253	1
546	8.2047	2.10969	1.33352	5.82942	1
727	3.81972	1.70008	2.16739	7.63506	1
687	1.47221	1	1.86008	5.23299	1
907	2.01691	1.08432	1.40746	5.67422	1
891	2.73842	1.16522	2.6896	6.67143	1
948	2.3928	1.22983	2.30824	8.35363	1
948	6.43567	2.3928	2.89026	8.13123	1
267	1.34557	1.05545	1.43301	3.36778	1
879	3.02321	1.62531	3.19085	7.16917	1
146	1.01815	1.01815	1.08432	2.57132	1
947	2.45824	1.25215	2.20673	6.26434	1
562	1.81056	1.07461	2.01691	5.42469	1
958	4.14178	1.76236	1.82692	7.4318	1
655	2.24679	1.16522	2.14799	6.04296	1
950	2.01691	1.14444	2.37137	6.79253	1
697	2.45824	1.32158	1.86008	6.79253	1
956	2.91638	1.55384	2.22667	7.4318	1
784	4.25507	1.58204	2.57132	6.61169	1
445	2.14799	1.07461	2.76316	6.26434	1
616	2.24679	1.17574	1.43301	5.62341	1
806	1.64	1.06499	2.83874	6.04296	1
651	2.12875	1.15478	1.39486	6.49382	1
965	4.03152	1.44596	1.87688	8.05842	1
601	1.40746	1.046	2.48045	6.09756	1
487	58.8208	11.5478	2.5483	4.06794	1
797	3.30774	1.59634	3.13396	7.04136	1
455	1.86008	1.18637	1.56788	5.82942	1
699	2.0908	1.12404	1.11397	6.09756	1
891	2.20673	1.2864	1.43301	6.8539	1
537	1.74658	1.2079	1.96322	6.20824	1
707	1.86008	1.34557	2.24679	6.15265	1
727	2.7139	1.47221	1.70008	7.2993	1
957	2.91638	1.2864	2.10969	6.91582	1
781	2.91638	1.58204	2.78813	6.91582	1
962	1.61076	1.00904	2.41442	6.26434	1
797	2.20673	1.17574	1.59634	6.8539	1
703	4.53158	1.56788	1.56788	6.26434	1
793	2.05353	1.09411	1.55384	6.7317	1
677	2.57132	1.07461	2.43623	4.82607	1
848	3.65174	1.44596	2.07208	7.4318	1
948	2.43623	1.15478	1.29802	6.79253	1
825	2.14799	1.25215	1.61076	6.55249	1
567	1.104	1	1.24094	3.95964	1
682	2.18697	1.17574	1.43301	6.55249	1
898	4.82607	2.99614	1.06499	8.97687	1
884	2.37137	1.21881	1.33352	7.77365	1
736	2.18697	1.16522	2.24679	7.4318	1
913	4.14178	2.10969	1.2864	8.27883	1
799	2.64165	1.32158	1.73094	6.7317	1
888	1.58204	1.104	1.62531	5.28027	1
575	2.52548	1.26346	1.42018	5.88208	1
954	3.21968	1.86008	3.99542	7.77365	1
901	1.64	1.17574	1.62531	5.93523	1
237	79.8627	15.9634	4.65553	5.42469	1
942	1.99885	1.17574	2.48045	5.98885	1
962	2.20673	1.16522	1.59634	6.26434	1
621	2.28757	1.11397	1.13419	6.26434	1
909	2.12875	1.19709	1.59634	6.09756	1
919	2.3291	1.30975	1.24094	7.70404	1
81	1	1	1.61076	2.14799	1
955	3.07809	1.24094	1.29802	6.49382	1
852	3.49115	1.17574	2.05353	5.32798	1
850	2.94273	1.12404	1.45902	5.77722	1
541	1.36999	1	2.48045	4.57253	1
778	3.07809	1.34557	2.61799	6.32093	1
636	1.86008	1.21881	1.38237	6.37804	1
573	2.35014	1.55384	1.84342	6.04296	1
684	1.94564	1.15478	3.61904	6.37804	1
906	1.81056	1.05545	1.38237	6.55249	1
928	1.62531	1.046	1.25215	6.37804	1
892	2.12875	1.34557	2.26709	6.7317	1
669	1.79435	1.07461	1.51247	5.62341	1
964	2.01691	1.25215	2.43623	5.72549	1
581	1.87688	1.13419	1.2079	5.52316	1
844	2.14799	1.11397	1.35773	5.93523	1
764	3.49115	1.39486	2.05353	7.70404	1
742	1.52614	1.07461	1.58204	6.79253	1
484	1.24094	1	1.16522	4.25507	1
697	2.35014	1.21881	1.73094	6.43567	1
486	2.14799	1.02735	3.02321	5.32798	1
76	1	1	3.02321	1.44596	1
949	2.59455	1.33352	1.15478	7.10497	1
748	2.43623	1.44596	2.3291	7.36525	1
142	25.483	5.67422	1.64	2.83874	1
946	1.74658	1.19709	1.33352	6.8539	1
962	3.36778	1.38237	1.99885	6.97831	1
519	1.76236	1.11397	2.10969	5.32798	2
807	2.14799	1.17574	2.45824	7.36525	2
678	1.86008	1.18637	2.43623	5.72549	2
800	2.43623	1.19709	1.62531	7.16917	2
804	1.89384	1.2079	2.28757	6.7317	2
955	3.27812	1.42018	1.38237	7.70404	2
636	2.66552	1.26346	2.96931	4.86968	2
497	31.3396	6.15265	4.06794	3.95964	2
953	1.81056	1.12404	1.13419	5.98885	2
509	1.32158	1.11397	1.42018	5.57306	2
392	2.3291	1.09411	1.86008	5.67422	2
528	4.49101	1.48551	1.71544	6.15265	2
874	6.26434	1.64	1.17574	6.55249	2
799	1.89384	1.13419	1.19709	5.4737	2
996	1.81056	1.17574	2.41442	5.88208	2
968	2.24679	1.38237	3.99542	5.52316	2
935	3.58664	1.79435	1.11397	6.91582	2
918	2.01691	1.15478	1.68485	6.09756	2
597	1.74658	1.104	2.14799	6.32093	2
638	2.5483	1.19709	1.98096	5.72549	2
698	1.91095	1.2079	1.34557	6.49382	2
920	2.26709	1.11397	1.19709	6.43567	2
691	2.94273	1.2864	1.68485	6.55249	2
367	1.74658	1.01815	2.7139	6.09756	2
79	23.928	5.4737	1.21881	2.99614	2
924	1.26346	1.08432	1.16522	4.65553	2
635	1.62531	1.14444	1.16522	6.49382	2
827	2.48045	1.32158	1.34557	7.16917	2
603	1.96322	1.12404	1.25215	5.98885	2
577	1	1	2.26709	2.73842	2
963	2.05353	1.19709	2.81332	7.23394	2
611	1.33352	1.00904	2.43623	5.18613	2
920	1.71544	1.07461	1.74658	6.32093	2
858	1.30975	1.00904	1.40746	5.37612	2
479	2.66552	1.25215	1.74658	6.04296	2
958	3.81972	1.55384	1.99885	7.84389	2
973	2.22667	1.22983	1.35773	6.04296	2
839	2.76316	1.44596	1.59634	6.91582	2
610	1.39486	1.00904	1.14444	4.53158	2
589	6.67143	2.10969	2.12875	6.91582	2
130	1	1	1.74658	2.76316	2
914	2.28757	1.25215	2.76316	6.55249	2
989	2.14799	1.16522	1.30975	5.72549	2
828	1.70008	1.09411	2.41442	5.18613	2
682	1.79435	1.00904	1.53993	5.52316	2
612	2.0908	1.21881	1.70008	4.78286	2
886	1.68485	1.12404	1.18637	5.42469	2
587	2.3928	1.19709	1.55384	5.88208	2
933	2.16739	1.19709	1.36999	7.04136	2
713	1.98096	1.38237	2.22667	8.2047	2
507	1.92822	1.21881	2.78813	5.4737	2
966	2.16739	1.19709	1.25215	5.88208	2
913	2.66552	1.39486	1.92822	6.67143	2
705	2.64165	1.22983	1.64	7.04136	2
449	13.5773	4.57253	5.93523	16.5482	2
605	2.10969	1.13419	1.21881	6.43567	2
896	4.17921	1.73094	2.73842	7.04136	2
586	7.23394	1.68485	1.16522	4.3323	2
938	1.44596	1.02735	1.34557	5.88208	2
522	2.22667	1.09411	1.53993	5.93523	2
443	3.19085	1.13419	2.59455	6.32093	2
965	3.61904	1.61076	2.3928	6.91582	2
787	1.40746	1	2.10969	4.65553	2
583	1.61076	1	2.05353	4.37144	2
849	2.20673	1.08432	1.00904	4.78286	2
511	1.79435	1.09411	2.59455	6.32093	2
652	1.92822	1.13419	1.86008	5.23299	2
612	1.68485	1	1.96322	4.78286	2
69	1	1	1.14444	2.48045	2
442	3.21968	1.32158	1.51247	6.43567	2
420	1.61076	1.02735	2.26709	5.98885	2
670	2.18697	1.09411	2.7139	6.09756	2
643	2.30824	1.14444	1.40746	6.79253	2
416	1.39486	1	1.35773	3.99542	2
767	2.37137	1.16522	1.21881	6.55249	2
482	1.79435	1.00904	1.51247	4.14178	2
896	1.82692	1.05545	1.17574	5.1397	2
777	1.65482	1.02735	1.74658	5.04807	2
903	2.20673	1.18637	1.89384	5.77722	2
543	1.36999	1	1.32158	4.69759	2
924	2.57132	1.34557	2.14799	6.79253	2
808	2.10969	1.2864	1.56788	6.20824	2
485	63.2093	12.5215	2.50287	5.37612	3
881	3.05053	1.66977	2.35014	7.04136	3
931	4.49101	2.03514	1.13419	8.65964	3
952	1.59634	1.09411	2.41442	6.09756	3
682	2.16739	1.2079	1.99885	6.8539	3
968	2.81332	1.30975	1.14444	6.20824	3
628	1.58204	1.01815	1.74658	4.69759	3
261	1.94564	1.01815	2.07208	4.57253	3
719	2.16739	1.18637	1.43301	5.93523	3
378	3.39821	1.34557	1.36999	5.82942	3
891	2.07208	1.14444	1.62531	5.72549	3
692	1.48551	1.03663	1.15478	5.1397	3
443	3.99542	1.2864	1.18637	4.21697	3
731	3.21968	1.70008	3.55452	7.70404	3
803	2.0908	1.08432	1.45902	6.37804	3
898	3.16228	1.36999	1.71544	5.82942	3
901	2.59455	1.14444	1.05545	6.8539	3
918	2.76316	1.51247	1.49893	7.2993	3
556	2.16739	1.27488	2.30824	6.91582	3
331	1.91095	1.15478	1.56788	4.95807	3
750	2.01691	1.15478	1.12404	5.23299	3
597	1.92822	1.06499	1.36999	5.52316	3
882	2.26709	1.12404	1.15478	5.67422	3
666	2.81332	1.27488	1.71544	6.55249	3
822	3.1059	1.45902	2.10969	7.16917	3
479	1.76236	1.24094	1.25215	6.49382	3
273	3.45989	1.49893	2.89026	5.93523	3
733	3.81972	1.71544	4.74003	6.61169	3
644	6.32093	1.73094	2.01691	6.61169	3
919	2.59455	1.33352	1.09411	7.10497	3
960	3.78552	1.81056	1.55384	7.16917	3
691	1.66977	1.07461	1.96322	6.61169	3
672	1.58204	1.11397	1.21881	6.26434	3
876	3.99542	1.82692	2.22667	6.61169	3
469	2.94273	1.22983	1.82692	4.45079	3
892	3.07809	1.21881	1.68485	6.79253	3
973	1.66977	1.046	2.14799	6.09756	3
482	3.21968	1.62531	1.59634	6.7317	3
728	2.57132	1.40746	1.48551	6.20824	3
892	1.71544	1.03663	2.6896	6.20824	3
847	3.30774	1.34557	1.64	6.8539	3
452	3.21968	1.74658	3.45989	6.61169	3
311	2.10969	1.104	1.71544	6.49382	3
658	1.82692	1.104	1.12404	5.52316	3
674	2.12875	1.18637	1.19709	5.82942	3
960	2.20673	1.33352	1.15478	7.4318	3
980	2.28757	1.16522	2.03514	6.04296	3
830	1.86008	1.07461	1.26346	6.7317	3
463	1.34557	1.00904	1.17574	4.91367	3
689	1.99885	1.12404	2.0908	6.79253	3
560	2.52548	1.35773	1.81056	6.37804	3
711	3.21968	1.52614	4.74003	6.67143	3
457	1.44596	1	1.89384	4.14178	3
775	2.61799	1.39486	2.26709	7.04136	3
979	3.42891	1.65482	1.58204	7.49894	3
551	1.64	1.02735	1.42018	5.4737	3
643	3.65174	1.65482	2.83874	7.36525	3
383	140.746	28.6438	7.5667	6.15265	3
939	2.43623	1.32158	1.66977	6.43567	3
893	1.34557	1.07461	1.25215	5.23299	3
383	2.3928	1.47221	3.52269	5.88208	3
688	1.92822	1.13419	2.28757	6.20824	3
628	1.51247	1.09411	1.66977	5.93523	3
835	1.44596	1.05545	1.22983	5.23299	3
915	3.75162	1.86008	3.16228	8.50526	3
616	1.96322	1.18637	1.40746	5.98885	3
935	1.58204	1.02735	1.08432	5.28027	3
193	47.8286	10.6499	2.12875	3.88905	3
860	2.76316	1.43301	1.14444	7.2993	3
637	2.86438	1.58204	3.99542	6.67143	3
962	2.7139	1.38237	2.50287	6.97831	3
959	1.47221	1	2.94273	5.04807	3
819	2.30824	1.22983	2.01691	6.26434	3
655	2.28757	1.24094	1.68485	5.93523	3
610	2.03514	1.11397	2.83874	5.52316	3
565	1.43301	1	1.34557	4.86968	3
906	1.59634	1.11397	2.18697	5.37612	3
546	7.63506	2.35014	2.10969	6.67143	3
621	1.29802	1.00904	1.22983	4.95807	3
828	2.41442	1.25215	1.38237	6.15265	3
540	2.35014	1.32158	1.98096	6.37804	3
735	1.76236	1.12404	1.45902	5.62341	3
595	1.89384	1.07461	1.92822	6.55249	3
780	1.99885	1.35773	1.14444	4.95807	3
89	1	1.00904	1.14444	3.78552	3
549	1.73094	1.104	1.30975	4.95807	3
965	2.03514	1	1.27488	5.1397	3
780	2.50287	1.15478	2.57132	6.43567	3
936	2.28757	1.2864	2.66552	6.97831	3
856	2.81332	1.17574	2.12875	6.8539	3
63	1.104	1	1.94564	2.52548	3
426	6.04296	2.01691	3.99542	6.8539	3
967	1.55384	1	1.08432	5.72549	3
618	2.45824	1.30975	2.48045	6.91582	3
898	2.83874	1.33352	1.66977	7.2993	3
877	2.78813	1.44596	1.39486	9.30572	4
967	1.91095	1.09411	1.09411	6.7317	4
818	2.0908	1.13419	1.40746	6.20824	4
523	2.73842	1.06499	1.21881	6.09756	4
605	2.16739	1.16522	1.81056	5.57306	4
656	1.59634	1.08432	1.11397	5.28027	4
661	1.64	1.17574	2.5483	5.57306	4
554	1.48551	1.09411	1.30975	5.09368	4
939	2.05353	1.104	2.20673	6.67143	4
912	1.55384	1.09411	3.16228	5.37612	4
456	1.98096	1.08432	1.11397	3.85423	4
960	2.5483	1.29802	1.55384	7.5667	4
903	2.12875	1.07461	1.21881	6.20824	4
219	25.2548	5.72549	1.16522	3.45989	4
726	2.7139	1.11397	1.27488	6.20824	4
875	1.98096	1.21881	2.73842	6.09756	4
756	2.45824	1.55384	2.73842	6.97831	4
811	1.44596	1.06499	1.22983	5.23299	4
910	2.86438	1.47221	3.71803	7.04136	4
808	2.26709	1.17574	1.35773	6.26434	4
935	3.85423	1.40746	2.64165	7.36525	4
117	1	1	1.07461	1	4
948	2.37137	1.38237	2.0908	7.70404	4
980	1.70008	1.13419	1.11397	6.67143	4
964	3.02321	1.34557	1.34557	5.98885	4
103	1	1	1.12404	3.55452	4
896	2.07208	1.13419	2.5483	6.49382	4
873	3.68473	1.82692	1.104	8.13123	4
575	1.74658	1.08432	1.11397	5.57306	4
801	2.99614	1.55384	2.35014	7.23394	4
878	1.87688	1.11397	2.6896	6.15265	4
917	2.66552	1.33352	2.52548	7.98627	4
671	1.87688	1.12404	1.48551	6.26434	4
486	2.05353	1.18637	1.19709	5.23299	4
632	1.68485	1.13419	1.35773	6.04296	4
964	2.6896	1.32158	1.55384	6.61169	4
962	2.3928	1.104	1.51247	6.49382	4
961	1.81056	1.07461	1.42018	5.28027	4
950	6.67143	3.21968	1.48551	9.13982	4
966	2.64165	1.24094	2.96931	6.97831	4
665	1.76236	1.06499	1.55384	5.98885	4
818	1.64	1.09411	1.14444	5.82942	4
559	1.64	1.046	2.57132	5.18613	4
856	2.0908	1.18637	1.81056	6.49382	4
794	9.47464	3.58664	1.32158	12.5215	4
666	3.95964	1.96322	1.39486	11.6522	4
578	1.71544	1.22983	2.16739	6.09756	4
139	1	1	1.13419	3.68473	4
878	1.74658	1.104	1.34557	5.37612	4
911	2.94273	1.34557	2.0908	6.55249	4
954	2.41442	1.30975	1.89384	6.67143	4
343	114.444	23.5014	6.79253	5.57306	4
907	2.91638	1.36999	2.6896	7.49894	4
990	2.24679	1.13419	1.96322	7.36525	4
773	2.12875	1.09411	2.41442	5.28027	4
568	1.66977	1.06499	1.68485	5.77722	4
956	2.57132	1.45902	1.68485	7.2993	4
145	1	1	1.14444	4.03152	4
932	2.96931	1.44596	1.03663	7.2993	4
901	3.07809	1.2864	1.58204	7.70404	4
675	1.98096	1.2864	2.7139	6.8539	4
639	1.47221	1.32158	1.27488	6.37804	4
630	3.99542	2.01691	3.19085	7.2993	4
719	1.89384	1.14444	2.48045	5.72549	4
949	2.78813	1.2864	1.73094	6.8539	4
802	3.33762	1.2864	1.96322	6.79253	4
551	1.56788	1.03663	1.104	5.1397	4
318	1.32158	1.046	2.41442	5.57306	4
763	1.64	1.00904	1.02735	6.20824	4
672	1.98096	1.09411	2.14799	6.61169	4
971	2.64165	1.26346	2.66552	7.23394	4
851	1.58204	1.01815	2.50287	1.16522	4
668	1.61076	1.03663	1.45902	4.61384	4
867	2.66552	1.2079	1.66977	7.16917	4
742	2.52548	1.30975	1.27488	6.04296	4
978	3.78552	1.44596	2.10969	7.04136	4
981	2.73842	1.47221	2.24679	7.10497	4
353	1.64	1.07461	2.12875	5.09368	4
686	3.52269	1.24094	1.42018	7.16917	4
960	2.30824	1.36999	1.40746	6.20824	4
690	2.89026	1.39486	1.68485	6.8539	4
860	2.5483	1.24094	2.3928	6.61169	4
764	3.21968	1.53993	1.65482	7.98627	4
463	2.43623	1.27488	2.28757	6.26434	4
483	1.79435	1.11397	1.34557	5.77722	4
883	1.92822	1.14444	1.48551	6.67143	4
97	47.4003	9.91046	3.19085	3.19085	4
641	1.27488	1	1.2864	5.04807	4
666	1.81056	1.12404	1.02735	5.09368	4
597	1.51247	1	1.12404	4.17921	4
715	1.70008	1	1.08432	4.37144	4
716	2.20673	1.2079	3.19085	7.36525	4
875	2.50287	1.22983	1.22983	7.16917	4
727	1.76236	1.00904	2.3928	5.23299	5
936	2.83874	1.52614	2.0908	7.36525	5
965	2.61799	1.26346	2.6896	6.26434	5
430	2.37137	1.104	1.53993	5.32798	5
703	2.12875	1.17574	2.66552	7.77365	5
595	3.02321	1.36999	1.89384	6.32093	5
474	2.20673	1.06499	1.21881	5.77722	5
73	36.5174	7.98627	2.41442	3.85423	5
792	1.47221	1.046	1.11397	5.88208	5
918	1.03663	1.11397	2.05353	6.49382	5
924	2.45824	1.48551	2.81332	6.91582	5
542	2.24679	1.21881	2.50287	5.57306	5
616	2.59455	1.32158	2.18697	6.37804	5
933	2.73842	1.74658	1.07461	7.4318	5
830	4.29351	1.56788	1.25215	5.88208	5
735	5.93523	3.24877	2.0908	10	5
775	2.89026	1.52614	2.66552	6.91582	5
876	1.52614	1.07461	1.2079	4.49101	5
936	2.5483	1.16522	1.39486	6.61169	5
803	4.91367	2.12875	3.49115	8.2047	5
893	1.00904	1.47221	1.13419	7.70404	5
932	4.06794	1.55384	1.49893	7.16917	5
483	2.18697	1.11397	2.03514	5.18613	5
861	3.21968	1.40746	2.16739	7.2993	5
456	2.01691	1.25215	2.10969	5.28027	5
720	1.45902	1.104	1.18637	4.95807	5
907	2.45824	1.22983	1.16522	5.57306	5
522	8.35363	2.05353	2.10969	6.37804	5
956	3.81972	1.48551	2.37137	7.49894	5
988	3.58664	1.2864	1.70008	6.43567	5
939	2.14799	1.17574	2.18697	5.98885	5
68	1	1	1.49893	1	5
779	1.98096	1.08432	1.25215	5.4737	5
722	2.5483	1.08432	2.59455	6.26434	5
642	1.47221	1.02735	1.32158	5.09368	5
727	1.43301	1	1.15478	5.82942	5
519	2.03514	1.25215	2.91638	6.32093	5
769	2.52548	1.64	2.3928	6.7317	5
762	1.66977	1.11397	2.12875	6.43567	5
916	2.59455	1.27488	1.82692	6.49382	5
927	2.57132	1.30975	2.3291	7.77365	5
1016	2.76316	1.48551	1.06499	6.97831	5
936	2.50287	1.33352	1.2864	7.2993	5
548	1.56788	1.00904	1.58204	4.91367	5
615	2.18697	1.24094	2.20673	6.79253	5
763	1.55384	1.11397	1.22983	5.37612	5
303	106.499	22.4679	6.15265	5.09368	5
449	37.5162	8.5821	1.91095	6.8539	5
749	2.99614	1.07461	1.2864	6.09756	5
852	3.65174	1.45902	1.98096	6.49382	5
554	2.0908	1.27488	1.47221	6.67143	5
527	1.86008	1.15478	1.36999	5.82942	5
724	2.48045	1.15478	1.76236	6.26434	5
939	2.18697	1.32158	1.12404	6.91582	5
800	2.94273	1.43301	2.05353	7.16917	5
843	2.20673	1.17574	1.98096	6.37804	5
690	1.55384	1.06499	1.22983	5.72549	5
411	2.10969	1.16522	1.55384	6.7317	5
962	2.26709	1.30975	1.36999	6.49382	5
736	2.14799	1.09411	1.76236	5.77722	5
756	1.92822	1.15478	1.52614	5.67422	5
508	1.70008	1.01815	2.30824	5.67422	5
649	2.07208	1.07461	1.24094	6.55249	5
546	2.64165	1.40746	2.20673	6.7317	5
678	1.45902	1.11397	1.13419	5.77722	5
211	2.45824	1.32158	2.50287	5.32798	5
609	2.43623	1.24094	1.40746	5.67422	5
809	2.26709	1.12404	1.17574	6.49382	5
590	2.12875	1.13419	2.26709	6.67143	5
884	2.61799	1.38237	1.29802	6.49382	5
107	5.57306	1.34557	2.35014	2.96931	5
737	1.79435	1.104	1.17574	5.88208	5
104	79.1476	16.5482	4.17921	5.42469	5
573	1.70008	1.104	1.2864	6.09756	5
863	2.03514	1.2079	2.18697	6.26434	5
700	1.53993	1.02735	2.28757	6.20824	5
81	1.03663	1	1.32158	3.92419	5
743	2.18697	1.09411	1.26346	5.42469	5
512	6.55249	1.87688	1.11397	5.00286	5
751	2.12875	1.19709	1.48551	6.32093	5
397	3.52269	1.32158	1.42018	5.57306	5
923	4.21697	1.39486	1.2864	7.77365	5
590	2.24679	1.19709	1.19709	4.82607	5
483	1.62531	1.046	2.91638	5.28027	5
445	2.01691	1.06499	2.5483	6.79253	5
584	1.98096	1.26346	2.05353	6.43567	5
859	3.81972	1.62531	3.85423	6.55249	5
952	2.41442	1.22983	2.3291	7.4318	5
882	1.89384	1.09411	2.10969	6.61169	5
944	2.3928	1.104	1.25215	7.4318	5
967	2.07208	1.26346	1.09411	6.26434	5
944	3.19085	1.59634	4.3323	7.4318	5
725	2.18697	1.15478	2.37137	5.93523	5
915	1.92822	1.02735	2.18697	5.77722	6
599	2.7139	1.43301	2.26709	6.20824	6
825	1.43301	1.01815	1.70008	5.77722	6
822	1.73094	1.046	1.11397	5.4737	6
941	2.94273	1.2079	2.05353	5.98885	6
864	2.78813	1.45902	1.84342	7.70404	6
596	1.73094	1.09411	2.16739	5.77722	6
700	2.41442	1.18637	1.34557	5.57306	6
74	47.8286	9.56024	2.41442	3.16228	6
584	1.58204	1	1.27488	4.57253	6
907	2.14799	1.104	2.24679	5.77722	6
937	3.65174	1.2864	1.14444	5.93523	6
69	1	1	1.19709	1	6
817	1.55384	1.104	2.57132	4.78286	6
839	2.20673	1.15478	1.08432	6.43567	6
976	124.094	25.0287	7.98627	7.16917	6
942	3.71803	1.56788	1.99885	7.5667	6
607	1.53993	1.02735	2.57132	6.55249	6
899	2.20673	1.07461	1.06499	5.32798	6
631	1.96322	1.29802	2.30824	7.36525	6
380	3.05053	1.08432	2.22667	5.32798	6
890	1.99885	1.12404	1.32158	5.52316	6
952	4.25507	1.43301	1.2864	6.26434	6
855	2.99614	1.39486	1.44596	6.8539	6
759	1.96322	1.25215	1.35773	6.04296	6
956	2.86438	1.47221	2.78813	8.4291	6
644	2.5483	1.52614	1.81056	6.7317	6
695	1.82692	1.06499	1.30975	5.93523	6
765	2.14799	1.08432	2.28757	4.74003	6
548	2.3291	1.21881	1.76236	6.15265	6
272	1.96322	1.01815	1.19709	4.29351	6
698	1.81056	1.12404	2.43623	5.93523	6
958	2.66552	1.12404	1.25215	6.43567	6
498	1.59634	1.00904	1.61076	5.32798	6
813	2.12875	1.53993	2.3928	6.43567	6
602	3.78552	1.51247	1.79435	6.15265	6
472	1.70008	1.12404	1.25215	5.28027	6
869	2.01691	1.17574	1.47221	6.55249	6
333	39.2419	7.84389	2.48045	4.29351	6
644	2.26709	1.14444	2.12875	6.91582	6
893	2.7139	1.73094	2.3291	7.49894	6
482	1.79435	1.09411	1.58204	7.04136	6
903	1.81056	1.13419	3.71803	5.88208	6
958	3.45989	2.24679	4.61384	7.84389	6
825	1.77828	1.01815	1.38237	5.32798	6
807	2.18697	1.2864	2.10969	7.10497	6
956	2.43623	1.21881	1.14444	6.20824	6
166	1.17574	1	1.19709	3.30774	6
627	1.2864	1	1.18637	4.74003	6
953	2.30824	1.35773	1.13419	7.36525	6
646	1.59634	1.11397	2.64165	5.67422	6
239	161.076	128.64	414.178	21.4799	6
908	3.58664	1.76236	3.52269	8.89649	6
665	2.96931	1.33352	3.13396	6.04296	6
964	1.48551	1.07461	1.26346	5.4737	6
853	4.17921	1.56788	2.18697	6.8539	6
893	4.65553	1.89384	1.81056	7.2993	6
670	1.40746	1.03663	1.15478	4.65553	6
730	1.68485	1.08432	1.34557	6.32093	6
961	3.05053	1.55384	1.73094	6.49382	6
917	1.55384	1.08432	2.89026	5.42469	6
593	2.22667	1.08432	1.22983	5.62341	6
236	31.6228	6.49382	1.17574	3.39821	6
731	1.45902	1.02735	1.45902	5.32798	6
130	1	1	2.48045	1	6
727	1.58204	1.07461	1.29802	5.77722	6
969	2.28757	1.21881	1.56788	6.20824	6
881	2.50287	1.12404	1.21881	8.13123	6
685	3.68473	1.47221	1.87688	5.93523	6
671	1.39486	1.09411	1.55384	5.1397	6
901	3.24877	1.29802	2.83874	8.13123	6
773	2.10969	1.14444	1.15478	6.79253	6
619	1.99885	1.13419	2.18697	5.77722	6
501	3.99542	1.29802	1.26346	5.42469	6
920	2.73842	1.43301	1.53993	6.97831	6
616	3.02321	1.42018	1.47221	6.15265	6
751	1.86008	1.05545	1.25215	6.04296	6
886	2.96931	1.29802	1.2864	6.43567	6
789	5.88208	1.98096	2.20673	6.61169	6
949	1.84342	1.046	1.48551	6.97831	6
997	1.91095	1.2864	1.36999	6.37804	6
639	1.64	1.15478	2.81332	6.8539	6
967	5.62341	1.94564	2.28757	7.16917	6
927	2.14799	1.25215	1.49893	5.4737	6
827	2.14799	1.12404	1.24094	5.42469	6
665	2.10969	1.17574	1.06499	5.77722	6
317	127.488	23.7137	5.67422	6.26434	6
769	1.61076	1	1.25215	4.61384	6
833	1.79435	1.046	1.70008	5.62341	6
585	3.33762	1.40746	2.81332	6.79253	6
916	2.37137	1.53993	2.41442	7.10497	6
821	2.22667	1.07461	2.5483	6.7317	6
930	2.28757	1.40746	2.20673	6.7317	6
662	2.30824	1.19709	1.91095	5.23299	6
700	1.71544	1.06499	1.47221	4.74003	6
582	2.45824	1.07461	1.34557	5.32798	6
530	1.15478	1.03663	1.55384	4.69759	6
428	1.94564	1.01815	2.37137	5.72549	6
937	3.1059	1.2864	1.98096	6.8539	6
732	1.42018	1.046	1.17574	6.04296	6
871	1.92822	1.09411	1.14444	6.20824	6
540	1.84342	1	1.44596	4.37144	6
486	1.82692	1.13419	3.02321	5.1397	6
320	62.6434	11.8637	3.81972	4.78286	6
732	1.92822	1.12404	1.84342	7.2993	6
978	2.05353	1.11397	1.19709	5.93523	6
957	2.99614	1.42018	1.2864	6.79253	6
902	2.83874	1.45902	2.66552	7.16917	7
961	2.89026	1.84342	5.1397	7.70404	7
646	2.91638	1.39486	3.13396	7.16917	7
96	70.4136	14.0746	2.5483	3.78552	7
636	2.96931	1.38237	1.40746	6.7317	7
585	2.50287	1.26346	3.21968	6.09756	7
581	1.42018	1.00904	1.48551	5.4737	7
560	1.29802	1	2.45824	3.88905	7
523	2.03514	1.12404	1.21881	5.32798	7
386	3.07809	1.17574	1.71544	6.04296	7
841	2.64165	1.34557	2.07208	6.15265	7
721	1.96322	1.13419	1.59634	5.88208	7
354	3.1059	1.24094	1.09411	3.99542	7
961	2.96931	1.22983	1.62531	6.7317	7
297	4.86968	1.40746	2.52548	5.00286	7
486	2.81332	1.32158	1.38237	6.91582	7
956	2.37137	1.44596	2.66552	6.43567	7
805	4.95807	2.24679	1.18637	9.13982	7
725	1.87688	1.09411	1.22983	5.52316	7
773	1.81056	1.03663	1.53993	4.69759	7
940	2.86438	1.26346	1.15478	6.26434	7
922	3.19085	1.52614	2.76316	6.61169	7
809	2.96931	1.59634	2.89026	6.67143	7
536	2.3291	1.14444	1.77828	6.55249	7
809	4.1047	1.43301	2.43623	5.98885	7
644	2.61799	1.39486	2.6896	5.72549	7
692	2.22667	1.2864	1.74658	6.32093	7
864	2.30824	1.2079	1.33352	6.20824	7
962	4.06794	2.3928	1.21881	9.47464	7
838	1.84342	1.08432	1.79435	5.32798	7
886	2.24679	1.16522	1.29802	7.5667	7
916	2.73842	1.47221	1.06499	8.2047	7
775	2.61799	1.22983	1.25215	5.1397	7
864	2.12875	1.16522	1.11397	5.98885	7
685	3.58664	1.35773	1.45902	5.82942	7
228	79.8627	16.1076	4.37144	4.57253	7
830	2.05353	1.18637	1.32158	7.04136	7
720	2.07208	1.07461	1.14444	4.29351	7
574	3.36778	1.49893	1.89384	7.23394	7
397	1.76236	1.00904	1.32158	5.57306	7
686	2.05353	1.09411	1.046	6.55249	7
859	187.688	36.8473	1.16522	14.4596	7
584	2.43623	1.09411	2.37137	5.57306	7
958	2.16739	1.21881	1.01815	8.05842	7
731	3.1059	1.47221	2.96931	6.67143	7
712	2.10969	1.17574	1.39486	5.52316	7
644	1.76236	1.22983	1.15478	7.10497	7
698	2.61799	1.27488	1	6.37804	7
861	1.73094	1.00904	1.13419	6.04296	7
531	1.61076	1.06499	2.3928	5.37612	7
574	1.17574	1	1.19709	3.27812	7
893	1.94564	1.21881	1.046	7.5667	7
913	3.36778	1.33352	1.43301	7.63506	7
913	2.91638	1.49893	1.11397	8.97687	7
604	2.14799	1.09411	3.1059	7.5667	7
839	2.0908	1.11397	1.56788	5.93523	7
762	1.70008	1.03663	1.70008	6.20824	7
619	3.58664	1.13419	1.03663	4.82607	7
969	2.24679	1.18637	1.45902	6.20824	7
947	3.61904	1.73094	2.26709	7.84389	7
890	1.77828	1.06499	1.09411	5.82942	7
576	2.66552	1.29802	1.36999	6.79253	7
245	1.81056	1.01815	1.74658	5.09368	7
414	3.16228	1.36999	3.58664	6.67143	7
789	1.99885	1.24094	1.12404	6.49382	7
988	2.86438	1.22983	2.22667	6.26434	7
815	1.89384	1.16522	1.30975	6.15265	7
797	2.07208	1.09411	1.62531	6.7317	7
727	2.14799	1.30975	2.61799	6.20824	7
725	3.45989	1.2864	2.05353	6.37804	7
692	1.56788	1.08432	2.83874	5.42469	7
742	2.64165	1.12404	1.89384	4.65553	7
912	1.91095	1.19709	1.51247	5.93523	7
144	22.6709	4.82607	1.99885	2.64165	7
632	1.59634	1	1.74658	6.55249	7
803	3.61904	1.45902	1.2079	6.09756	7
599	3.33762	1.2079	1.30975	4.41094	7
944	3.45989	1.87688	1.32158	7.04136	7
823	2.01691	1.26346	1.92822	6.32093	7
744	1.96322	1.07461	1.38237	5.82942	7
232	1.55384	1.16522	1.44596	4.74003	7
826	1.96322	1.03663	1.21881	5.18613	7
489	2.14799	1.19709	2.96931	5.72549	7
920	3.52269	1.77828	3.07809	7.84389	7
780	2.12875	1.13419	1.62531	6.67143	7
423	1.36999	1	2.3928	5.37612	7
943	3.85423	1.86008	1.15478	7.91476	7
813	3.16228	1.21881	2.41442	6.7317	7
653	1.96322	1.18637	3.1059	5.52316	7
768	3.52269	1.55384	2.3928	6.91582	7
473	1.89384	1.07461	2.91638	4.95807	7
838	2.20673	1.24094	2.3928	6.79253	7
730	2.91638	1.53993	1.71544	6.15265	7
953	3.33762	1.56788	2.52548	7.4318	8
761	2.3291	1.44596	2.61799	7.4318	8
390	1.62531	1.00904	1.16522	4.69759	8
789	1.55384	1.03663	1.36999	5.98885	8
529	4.14178	1.2864	1.58204	6.09756	8
577	4.17921	1.81056	1.84342	6.32093	8
925	3.95964	1.71544	2.0908	8.2047	8
772	2.26709	1.24094	2.01691	7.10497	8
389	4.1047	1.34557	2.03514	6.20824	8
654	2.83874	1.35773	1.96322	6.37804	8
749	4.95807	1.77828	2.45824	7.4318	8
943	2.66552	1.36999	1.25215	6.61169	8
694	2.16739	1.046	2.14799	5.37612	8
887	2.6896	1.29802	2.48045	6.97831	8
685	2.26709	1.24094	2.41442	6.43567	8
442	1.92822	1.046	2.30824	5.52316	8
734	2.26709	1.09411	1.65482	5.93523	8
913	2.6896	1.27488	1.13419	7.63506	8
367	1.44596	1.12404	1.35773	5.37612	8
574	1.91095	1.18637	2.20673	6.55249	8
878	8.4291	2.86438	2.61799	7.36525	8
976	2.41442	1.2864	2.3291	7.04136	8
899	2.30824	1.27488	1.84342	7.16917	8
943	3.55452	1.2864	1.07461	6.8539	8
969	2.16739	1.30975	1.25215	6.97831	8
521	1.77828	1.06499	1.2864	5.52316	8
782	2.64165	1.104	1.94564	7.10497	8
982	1.64	1.01815	1.12404	6.79253	8
779	9.05798	2.45824	2.6896	6.8539	8
962	2.61799	1.36999	2.26709	7.70404	8
917	4.37144	2.18697	3.52269	7.77365	8
991	2.99614	1.33352	1.09411	6.61169	8
830	1.74658	1.046	1.30975	5.77722	8
562	2.03514	1.12404	1.25215	6.61169	8
773	1.39486	1.046	1.35773	5.32798	8
962	2.05353	1.17574	2.05353	6.37804	8
581	1.79435	1.08432	1.61076	5.52316	8
831	1.38237	1.02735	1.45902	6.49382	8
623	1.47221	1.09411	1.21881	5.18613	8
719	1.58204	1.13419	1.84342	6.79253	8
962	3.52269	1.61076	3.55452	7.49894	8
939	2.66552	1.29802	1.16522	7.04136	8
948	2.37137	1.24094	1.49893	7.36525	8
960	3.49115	1.25215	1.91095	6.09756	8
938	1.87688	1.05545	1.62531	5.88208	8
745	2.94273	1.68485	3.05053	6.49382	8
822	2.86438	1.18637	1.98096	5.1397	8
736	2.35014	1.17574	1.98096	6.61169	8
933	2.99614	1.40746	2.14799	8.97687	8
755	2.35014	1.16522	1.30975	6.09756	8
369	2.12875	1.2079	1.19709	6.26434	8
671	1.94564	1.17574	3.16228	6.7317	8
908	2.24679	1.29802	2.41442	6.37804	8
447	2.43623	1.16522	2.07208	6.26434	8
784	2.86438	1.42018	1.99885	6.37804	8
773	2.41442	1.05545	1.82692	6.15265	8
601	1.92822	1.17574	2.3291	6.37804	8
626	1.55384	1.32158	1.91095	5.4737	8
369	1.96322	1.11397	2.64165	6.20824	8
795	6.09756	1.81056	1.02735	6.37804	8
972	3.30774	1.70008	1.11397	7.77365	8
622	1.48551	1.02735	1.43301	4.45079	8
914	1.81056	1.08432	1.33352	6.43567	8
942	1.51247	1.06499	1.36999	4.69759	8
934	2.81332	1.2864	1.44596	5.67422	8
887	1.94564	1.2079	1.15478	6.49382	8
839	6.37804	1.82692	1.33352	6.7317	8
751	1.89384	1.08432	1.2079	5.42469	8
895	2.81332	1.17574	1.2079	7.36525	8
758	3.45989	1.40746	1.84342	7.63506	8
668	1.76236	1.17574	2.05353	5.32798	8
728	2.59455	1.21881	1.44596	6.7317	8
738	3.39821	1.56788	1.68485	6.15265	8
687	1.89384	1.15478	1.48551	6.20824	8
933	2.12875	1.21881	1.62531	6.15265	8
746	2.57132	1.30975	1.45902	7.04136	8
311	1.44596	1.09411	1.35773	6.15265	8
696	2.94273	1.30975	2.26709	5.88208	8
991	1.70008	1.09411	1.29802	1.66977	8
785	1.91095	1.27488	1.61076	6.09756	8
544	1.89384	1.12404	1.15478	6.37804	8
833	2.10969	1.11397	2.12875	6.55249	8
916	3.27812	1.61076	2.45824	7.91476	8
483	1.99885	1.11397	1.15478	5.09368	8
957	1.44596	1.01815	1.18637	4.95807	8
951	3.36778	1.77828	3.27812	6.8539	8
558	1.79435	1.07461	1.77828	4.91367	8
698	2.10969	1.12404	1.45902	5.67422	8
791	3.02321	1.71544	2.41442	7.04136	8
716	2.57132	1.33352	1.94564	6.91582	8
964	2.0908	1.43301	1.19709	6.7317	8
683	2.22667	1.07461	1.2864	4.65553	8
917	2.20673	1.22983	1.87688	6.26434	8
520	1.98096	1.17574	2.24679	5.82942	8
926	2.37137	1.24094	1.55384	7.16917	8
717	1.64	1.09411	1.96322	6.37804	8
945	2.48045	1.16522	2.14799	8.27883	8
512	2.05353	1.104	1.2864	6.37804	8
819	2.57132	1.15478	2.20673	5.93523	8
948	2.28757	1.08432	2.18697	6.91582	8
737	2.81332	1.15478	1.38237	5.98885	8
860	2.73842	1.33352	3.52269	6.91582	8
879	2.45824	1.43301	1.74658	7.2993	8
918	2.20673	1.15478	2.50287	6.49382	8
728	1.99885	1.19709	2.16739	5.62341	8
429	3.24877	1.49893	3.19085	5.77722	8
935	2.30824	1.47221	2.30824	8.13123	8
385	54.737	11.3419	3.92419	4.74003	8
741	2.18697	1.44596	2.18697	6.37804	8
147	1.11397	1	1.05545	4.49101	9
621	2.07208	1.21881	1.29802	7.10497	9
769	3.1059	1.26346	1.89384	6.49382	9
219	1.32158	1	2.3291	3.24877	9
559	1.87688	1.09411	1.43301	7.23394	9
939	1.98096	1.11397	1.81056	5.32798	9
959	3.21968	1.55384	2.5483	7.77365	9
428	2.99614	1.2864	2.05353	7.10497	9
483	1.34557	1.01815	1.05545	5.67422	9
682	2.76316	1.49893	2.64165	6.8539	9
519	62.0824	12.7488	4.3323	5.88208	9
607	2.3291	1.13419	1.79435	5.09368	9
607	1.77828	1.02735	1.91095	5.82942	9
511	1.56788	1.00904	1.21881	4.41094	9
534	1.82692	1.22983	1.87688	6.43567	9
690	1.42018	1.02735	1.26346	5.23299	9
669	2.76316	1.11397	1.26346	5.4737	9
867	2.81332	1.40746	1.74658	6.26434	9
764	5.72549	2.76316	3.49115	9.13982	9
781	2.48045	1.52614	2.78813	6.7317	9
498	1.2864	1.00904	2.26709	4.61384	9
382	145.902	28.3874	7.16917	6.61169	9
926	2.78813	1.30975	1.36999	6.7317	9
732	3.36778	1.36999	2.43623	6.43567	9
729	1.55384	1.00904	1.17574	5.23299	9
913	1.82692	1.05545	1.2079	5.62341	9
940	1.00904	1.25215	1.96322	7.04136	9
577	2.22667	1.09411	1.08432	6.15265	9
836	2.86438	1.58204	2.35014	7.16917	9
660	1.56788	1.03663	1.08432	5.77722	9
354	15.2614	3.61904	2.86438	4.69759	9
761	1.76236	1.11397	1.48551	5.67422	9
900	1.99885	1.104	2.41442	6.20824	9
554	2.5483	1.07461	1.2079	4.65553	9
597	2.10969	1.35773	2.12875	6.67143	9
710	3.88905	1.91095	3.61904	6.49382	9
958	2.5483	1.47221	2.96931	7.23394	9
634	1.65482	1.07461	2.86438	5.82942	9
906	2.99614	1.39486	1.56788	7.10497	9
645	1.49893	1	2.45824	5.18613	9
474	2.12875	1.2079	1.71544	6.09756	9
534	1.26346	1.00904	1.16522	4.03152	9
922	2.01691	1.25215	2.61799	8.50526	9
955	2.64165	1.22983	1.89384	6.43567	9
765	1.39486	1.00904	1.29802	5.04807	9
707	2.03514	1.104	1.08432	6.15265	9
487	1.43301	1	1.11397	5.09368	9
970	2.76316	1.39486	1.08432	7.2993	9
794	2.28757	1.38237	1.22983	6.91582	9
240	10.5545	2.83874	2.96931	6.97831	9
280	184.342	35.5452	8.13123	5.82942	9
728	2.16739	1.16522	2.57132	5.77722	9
952	2.76316	1.43301	1.55384	6.97831	9
525	2.61799	1.104	2.99614	4.57253	9
647	2.12875	1.07461	1.53993	6.43567	9
860	2.5483	1.19709	2.01691	6.43567	9
890	3.75162	1.87688	1.40746	7.4318	9
555	1.94564	1.08432	2.12875	6.37804	9
761	1.56788	1.11397	1.24094	5.57306	9
757	2.43623	1.21881	1.38237	7.36525	9
595	3.45989	1.17574	2.10969	4.65553	9
625	6.61169	3.30774	6.43567	15.6788	9
302	79.8627	16.4	3.05053	4.41094	9
435	1.79435	1.19709	2.14799	5.98885	9
885	1.43301	1.06499	2.43623	4.61384	9
954	2.3928	1.06499	2.3928	5.4737	9
820	1.45902	1.06499	1.25215	5.57306	9
564	1.79435	1.14444	1.35773	4.61384	9
925	2.35014	1.08432	1.22983	6.43567	9
901	2.26709	1.35773	3.1059	7.84389	9
937	4.69759	2.10969	1.79435	8.27883	9
963	5.93523	1.58204	2.28757	6.61169	9
906	2.45824	1.29802	1.58204	6.97831	9
897	2.43623	1.2864	2.7139	7.77365	9
726	2.03514	1.2864	1.35773	7.04136	9
509	1.94564	1.02735	1.39486	5.42469	9
588	2.66552	1.64	1.86008	6.49382	9
897	1.98096	1.29802	2.0908	7.4318	9
795	2.37137	1.30975	1.14444	7.10497	9
574	2.78813	1.48551	2.66552	7.5667	9
761	2.89026	1.26346	2.6896	7.49894	9
532	1.24094	1	1.01815	5.37612	9
337	6.20824	1.82692	1.30975	6.37804	9
776	2.22667	1.13419	2.22667	6.09756	9
957	2.05353	1.19709	1.96322	7.10497	9
675	3.61904	1.94564	2.99614	7.04136	9
574	2.24679	1.12404	1.59634	6.7317	9
964	4.82607	1.81056	2.83874	6.7317	9
699	2.78813	1.49893	2.43623	6.91582	9
763	3.05053	1.24094	1.34557	7.10497	9
507	1.39486	1.00904	1.25215	4.41094	9
339	2.7139	1.25215	3.39821	6.32093	9
728	3.39821	1.59634	2.41442	6.91582	9
834	3.16228	1.38237	1.68485	7.16917	9
832	1.82692	1.05545	2.05353	5.88208	9
958	2.07208	1.24094	1.74658	5.93523	9
910	1.92822	1.12404	1.77828	6.8539	9
774	1.68485	1.05545	3.05053	6.43567	9
859	2.61799	1.25215	1.55384	7.77365	9
764	2.35014	1.22983	1.89384	6.67143	9
705	2.43623	1.2079	1.29802	5.00286	9
728	1.98096	1.2079	2.12875	6.67143	9
786	2.45824	1.21881	1.48551	5.93523	9
924	3.16228	1.64	2.76316	6.79253	9
651	1.84342	1.12404	2.3291	6.26434	10
422	29.4273	6.15265	1.77828	4.86968	10
659	1.92822	1.06499	2.20673	6.61169	10
740	2.50287	1.36999	1.96322	6.43567	10
902	2.43623	1.34557	1.07461	7.91476	10
682	2.91638	1.2864	1.74658	6.79253	10
936	1.79435	1.05545	1.87688	5.98885	10
65	11.5478	2.57132	1.62531	3.13396	10
903	1.99885	1.17574	2.37137	7.16917	10
762	2.28757	1.2079	3.19085	6.09756	10
612	2.22667	1.18637	2.45824	6.67143	10
417	12.079	2.89026	2.64165	5.72549	10
927	2.73842	1.51247	2.81332	8.35363	10
592	1.48551	1.02735	1.94564	5.67422	10
957	3.13396	1.36999	1.86008	6.67143	10
948	2.78813	1.15478	3.1059	6.7317	10
822	1.98096	1.104	1.53993	6.91582	10
750	2.07208	1.11397	1.32158	5.42469	10
462	6.32093	1.92822	1.98096	5.4737	10
272	2.89026	1.12404	1.59634	4.49101	10
334	2.6896	1.17574	1.34557	5.93523	10
896	4.29351	2.5483	1.51247	9.05798	10
694	2.22667	1.08432	1.35773	4.95807	10
961	2.99614	1.62531	1.08432	7.49894	10
520	1.94564	1.18637	1.33352	5.62341	10
545	1.39486	1	1.16522	5.00286	10
807	1.59634	1.104	1.66977	5.62341	10
905	2.83874	1.26346	2.05353	7.2993	10
470	1.98096	1.14444	1.47221	6.26434	10
207	3.55452	1.24094	2.81332	5.23299	10
863	1.98096	1.12404	1.59634	6.8539	10
956	1.84342	1.16522	1.47221	5.82942	10
643	3.49115	1.39486	1.58204	8.27883	10
935	3.78552	1.52614	1.09411	7.91476	10
892	1.65482	1.00904	1.96322	5.42469	10
93	2.99614	1.02735	1.96322	2.48045	10
796	2.05353	1.17574	3.27812	6.37804	10
874	2.45824	1.29802	2.7139	7.4318	10
891	4.78286	1.55384	1.76236	6.61169	10
648	1.70008	1.00904	1.94564	5.32798	10
906	2.30824	1.12404	1.27488	7.10497	10
888	2.86438	1.43301	4.49101	7.36525	10
58	1.34557	1.046	2.26709	5.72549	10
635	1.48551	1.02735	2.35014	4.65553	10
905	3.21968	1.94564	3.55452	6.79253	10
954	3.24877	1.65482	1.96322	6.79253	10
979	2.43623	1.14444	2.03514	6.26434	10
865	5.62341	1.89384	2.20673	7.16917	10
906	1.77828	1.17574	1.99885	6.61169	10
514	3.42891	1.17574	1.40746	6.20824	10
556	1.58204	1.046	2.14799	5.67422	10
762	2.57132	1.33352	1.11397	6.37804	10
700	5.4737	2.57132	5.28027	8.13123	10
648	2.81332	1.77828	2.6896	6.67143	10
774	1.79435	1.08432	1.104	4.86968	10
512	2.12875	1.14444	1.94564	5.52316	10
372	1.52614	1.09411	2.24679	5.57306	10
922	1.73094	1.18637	1.13419	6.61169	10
517	2.24679	1.13419	1.2079	5.37612	10
945	2.16739	1.12404	2.30824	6.15265	10
339	1.56788	1.03663	2.30824	6.20824	10
145	1.00904	1	1.35773	3.71803	10
816	1.42018	1.11397	1.27488	5.09368	10
946	3.27812	1.38237	2.73842	7.23394	10
821	1.89384	1.05545	1.87688	5.93523	10
883	3.92419	2.48045	4.03152	7.5667	10
650	2.57132	1.19709	1.33352	6.32093	10
956	2.6896	1.36999	2.26709	6.8539	10
803	2.03514	1.32158	2.45824	7.70404	10
723	2.76316	1.59634	2.86438	7.77365	10
266	1.45902	1.01815	1.2864	5.57306	10
71	67.9253	13.8237	3.27812	2.81332	10
956	2.03514	1.15478	1.32158	7.36525	10
469	2.86438	1.38237	1.56788	6.37804	10
218	67.317	13.0975	2.7139	3.61904	10
935	2.16739	1.45902	2.89026	6.7317	10
82	1.00904	1	1.24094	2.96931	10
843	4.14178	1.38237	1.33352	6.37804	10
637	1.68485	1.11397	1.40746	5.28027	10
952	2.3291	1.07461	3.21968	6.15265	10
600	1.94564	1.07461	1.36999	6.09756	10
977	2.86438	1.26346	1.81056	6.7317	10
937	2.6896	1.61076	2.78813	7.5667	10
480	1.34557	1.01815	1.03663	4.74003	10
983	119.709	161.076	1472.21	14.3301	10
684	1.81056	1.15478	3.36778	5.77722	10
979	3.95964	1.96322	2.28757	7.77365	10
481	1.30975	1	1.09411	4.29351	10
520	3.81972	1.39486	2.3928	5.82942	10
937	3.39821	1.70008	3.19085	7.77365	10
809	3.30774	1.62531	2.3928	7.70404	10
577	1.24094	1	1.39486	4.49101	10
980	2.96931	1	1.81056	5.93523	10
968	1.73094	1.05545	1.11397	5.37612	10
198	1	1	1.11397	4.82607	10
875	2.83874	1.48551	2.48045	7.10497	10
883	1.30975	1	2.52548	4.41094	10
328	1.89384	1.03663	2.28757	4.17921	10
969	2.37137	1.29802	1.19709	7.36525	10
793	2.18697	1.14444	1.29802	5.88208	10
961	1.92822	1.104	2.37137	6.26434	11
607	1.35773	1.02735	1.33352	5.4737	11
978	1.98096	1.12404	1.12404	6.32093	11
713	1.45902	1.02735	1.82692	4.57253	11
751	1.47221	1.01815	1.99885	5.72549	11
734	2.22667	1.21881	1.19709	5.88208	11
734	1.73094	1.09411	1.19709	5.57306	11
879	1.77828	1.06499	1.65482	6.20824	11
815	2.73842	1.24094	2.48045	5.88208	11
793	3.61904	1.18637	2.30824	5.28027	11
116	1	1	2.01691	1.05545	11
970	2.30824	1.29802	2.57132	7.49894	11
939	2.50287	1.2079	1.26346	6.61169	11
768	2.20673	1.29802	2.26709	5.93523	11
742	8.27883	2.76316	3.85423	6.43567	11
746	1.52614	1.104	1.29802	6.67143	11
780	1.77828	1.01815	1.45902	6.61169	11
581	1.62531	1.11397	2.66552	5.98885	11
761	1.96322	1.17574	1.27488	6.49382	11
942	2.91638	1.48551	1.40746	6.91582	11
973	2.10969	1.34557	1.66977	5.82942	11
956	1.59634	1.07461	1.09411	6.15265	11
970	1.92822	1.13419	2.20673	6.8539	11
743	6.7317	1.91095	1.42018	6.32093	11
562	1.62531	1.104	2.0908	4.91367	11
912	2.5483	1.44596	2.3291	6.61169	11
167	1.21881	1.046	1.24094	4.1047	11
586	1.56788	1	1.61076	5.09368	11
830	3.36778	1.81056	1.2079	7.5667	11
694	2.52548	1.40746	1.07461	6.8539	11
828	1.89384	1.17574	2.28757	6.49382	11
951	3.92419	2.0908	3.42891	7.84389	11
725	2.6896	1.33352	1.42018	6.04296	11
139	1.104	1	1.34557	1.86008	11
958	1.98096	1.19709	1.96322	6.26434	11
472	2.20673	1.34557	1.73094	5.67422	11
848	3.1059	1.48551	3.02321	7.10497	11
733	3.02321	1.32158	2.37137	7.04136	11
768	2.43623	1.35773	3.05053	7.49894	11
812	1.79435	1.046	2.16739	6.67143	11
934	2.3291	1.29802	2.26709	7.63506	11
553	1.52614	1.03663	1.17574	5.04807	11
957	1.77828	1.104	1.82692	5.88208	11
964	3.13396	1.58204	3.61904	9.2224	11
780	1.52614	1	1.13419	4.91367	11
651	3.16228	1.42018	4.91367	7.10497	11
916	2.61799	1.33352	2.50287	6.8539	11
767	1.38237	1.01815	1.22983	4.69759	11
657	4.45079	1.81056	5.00286	7.16917	11
663	2.01691	1.046	2.12875	5.77722	11
268	1.2864	1	1.64	4.29351	11
697	2.96931	1.48551	2.24679	6.55249	11
652	2.12875	1.09411	1.13419	6.55249	11
856	2.83874	1.40746	1.82692	6.37804	11
298	51.8613	10.5545	3.65174	3.78552	11
759	2.10969	1.15478	1.39486	6.37804	11
83	1.19709	1	1.38237	2.73842	11
110	1	1	1.02735	2.16739	11
639	2.26709	1.22983	2.05353	6.26434	11
945	3.42891	1.34557	2.52548	8.13123	11
656	1.58204	1.01815	1.17574	5.52316	11
967	1.96322	1.11397	1.00904	5.93523	11
916	1.81056	1.046	2.76316	6.15265	11
980	4.74003	1.98096	2.41442	7.77365	11
989	2.10969	1.15478	2.30824	6.43567	11
899	1.61076	1.06499	2.24679	5.82942	11
882	1.94564	1.19709	1.13419	6.7317	11
934	2.12875	1.046	1.29802	5.98885	11
123	48.6968	10	2.30824	4.37144	11
712	3.1059	1.32158	2.07208	7.4318	11
750	3.02321	1.43301	2.6896	7.16917	11
955	3.07809	1.42018	2.7139	6.7317	11
430	1.40746	1.05545	2.35014	4.3323	11
837	1.59634	1.07461	1.19709	5.37612	11
770	2.07208	1.03663	1.53993	6.49382	11
681	1.84342	1.17574	1.39486	6.15265	11
853	2.28757	1.38237	1.81056	7.2993	11
934	2.5483	1.22983	1.34557	8.13123	11
926	2.01691	1.17574	1.58204	6.61169	11
964	2.01691	1.07461	1.12404	6.8539	11
745	1.39486	1	1.13419	3.95964	11
615	2.16739	1.16522	1.2864	7.63506	11
382	1.52614	1.01815	1.73094	5.18613	12
824	3.07809	1.44596	1.79435	6.8539	12
548	2.30824	1.27488	1.39486	6.79253	12
936	2.03514	1.21881	2.37137	6.8539	12
508	60.4296	12.2983	2.50287	5.82942	12
822	1.87688	1.104	1.2079	5.42469	12
811	1.79435	1.06499	1.32158	5.93523	12
805	425.507	79.8627	1.89384	12.1881	12
849	2.5483	1.48551	1.47221	6.04296	12
948	1.00904	1.89384	1.17574	7.49894	12
427	1.64	1.104	2.20673	6.49382	12
891	2.20673	1.19709	1.06499	6.26434	12
744	3.61904	1.68485	1.16522	7.70404	12
657	1.73094	1.00904	1.53993	5.4737	12
969	2.26709	1.24094	3.24877	6.55249	12
491	1.40746	1	1.53993	5.77722	12
757	1.98096	1.21881	2.10969	6.8539	12
893	2.07208	1.39486	1.34557	6.61169	12
915	3.21968	1.33352	2.45824	6.43567	12
850	3.21968	1.47221	1.61076	5.57306	12
964	3.07809	1.52614	1.77828	6.7317	12
628	1.91095	1.05545	2.48045	6.61169	12
568	1.89384	1.16522	2.24679	5.93523	12
690	2.3928	1.22983	1.38237	6.37804	12
954	2.81332	1.22983	3.02321	6.79253	12
734	1.81056	1.13419	2.81332	5.32798	12
710	2.73842	1.2864	2.10969	5.67422	12
470	2.3291	1.36999	1.45902	6.7317	12
362	1.02735	1.00904	1.91095	3.75162	12
846	2.86438	1.39486	2.50287	7.23394	12
762	2.94273	1.87688	2.01691	7.4318	12
950	1.81056	1.17574	1.2864	7.23394	12
966	1.76236	1	1.21881	5.98885	12
975	2.30824	1.40746	1.55384	8.13123	12
779	1.98096	1.03663	1.32158	7.10497	12
930	3.16228	1.32158	2.05353	7.10497	12
880	2.61799	1.40746	2.30824	5.88208	12
923	2.57132	1.42018	1.03663	7.49894	12
633	2.10969	1.18637	2.3291	6.43567	12
652	1.71544	1.03663	1.13419	5.62341	12
944	3.27812	1.38237	2.91638	7.49894	12
735	3.45989	1.65482	2.48045	7.16917	12
451	2.91638	1.29802	1.26346	6.79253	12
212	19.1095	4.21697	1.02735	2.89026	12
655	9.30572	2.45824	2.66552	6.37804	12
956	1.65482	1	2.10969	6.04296	12
899	1.49893	1.06499	1.16522	4.78286	12
828	2.99614	1.56788	2.50287	7.49894	12
685	1.76236	1.14444	2.26709	6.79253	12
859	1.59634	1.06499	2.37137	6.55249	12
962	6.97831	1.91095	1.36999	8.27883	12
99	57.2549	11.7574	2.30824	3.27812	12
843	1.70008	1.12404	2.37137	6.32093	12
206	1.30975	1.02735	1.94564	5.1397	12
555	1.62531	1.06499	1.27488	5.18613	12
686	1.96322	1.08432	1.14444	4.69759	12
691	13.0975	2.96931	1.96322	6.61169	12
760	1.99885	1.08432	1.48551	6.7317	12
517	3.42891	1.2864	1.86008	5.57306	12
940	3.52269	1.24094	1.56788	6.26434	12
247	1.08432	1	2.18697	3.58664	12
846	2.37137	1.34557	2.7139	7.23394	12
705	144.596	27.8813	7.98627	7.5667	12
850	2.57132	1.52614	3.21968	6.97831	12
461	1.43301	1	2.07208	5.42469	12
628	1.87688	1.046	1.39486	5.4737	13
878	2.78813	1.47221	3.16228	6.97831	13
962	2.28757	1.35773	2.18697	7.49894	13
727	3.58664	1.16522	2.66552	4.49101	13
914	2.37137	1.32158	1.89384	6.32093	13
534	1.98096	1.14444	1.046	6.37804	13
905	2.22667	1.25215	1.25215	7.49894	13
641	2.14799	1.104	2.41442	5.93523	13
764	2.57132	1.09411	2.57132	5.77722	13
673	2.35014	1.34557	2.35014	6.20824	13
413	1.65482	1.03663	1.39486	4.49101	13
878	54.737	11.6522	1.25215	10.3663	13
960	2.43623	1.15478	1.44596	6.15265	13
721	1.35773	1.13419	1.11397	5.28027	13
72	1	1	2.3928	1	13
495	2.96931	1.48551	2.57132	6.61169	13
584	1.96322	1.08432	1.44596	5.72549	13
926	2.35014	1.27488	3.27812	7.4318	13
976	4.41094	1.40746	2.26709	7.2993	13
639	3.61904	1.61076	2.14799	7.4318	13
928	4.82607	1.53993	2.59455	7.77365	13
126	16.5482	3.95964	2.7139	9.82172	13
851	2.86438	1.47221	1.77828	7.04136	13
825	3.30774	1.64	2.5483	7.5667	13
953	2.20673	1.21881	2.16739	7.70404	13
939	2.91638	1.40746	1.19709	6.67143	13
975	2.73842	1.38237	1.17574	7.16917	13
792	2.48045	1.47221	1.046	5.98885	13
520	3.71803	1.68485	3.19085	6.67143	13
468	3.68473	1.33352	3.1059	6.15265	13
559	2.64165	1.19709	1.87688	5.4737	13
940	2.35014	1.39486	1.64	6.26434	13
646	3.07809	1.52614	1.33352	6.7317	13
898	3.85423	1.43301	1.99885	7.49894	13
935	2.43623	1.26346	2.7139	6.55249	13
963	1.99885	1.08432	1.17574	6.7317	13
880	3.85423	1.34557	2.07208	7.04136	13
664	1.58204	1.08432	2.22667	4.53158	13
939	1.94564	1.24094	1.30975	6.49382	13
889	6.91582	2.26709	1.81056	7.23394	13
910	3.36778	1.62531	2.35014	7.5667	13
634	1.30975	1.046	2.78813	4.49101	13
541	2.03514	1.18637	2.37137	6.09756	13
83	28.3874	6.09756	1.49893	3.27812	13
969	5.09368	1.86008	3.02321	6.09756	13
434	2.01691	1.2864	1.92822	5.09368	13
856	1.96322	1.22983	1.45902	5.57306	13
942	2.10969	1.104	2.22667	6.04296	13
500	1.77828	1.09411	2.12875	6.37804	13
945	2.64165	1.30975	2.10969	5.28027	13
770	2.14799	1.11397	1.32158	5.98885	13
758	21.2875	6.7317	2.22667	18.6008	13
672	2.10969	1.03663	2.61799	5.82942	13
976	1.74658	1.13419	1.03663	5.09368	13
886	3.71803	1.56788	2.3291	6.79253	13
891	2.57132	1.17574	2.86438	7.23394	13
61	13.6999	15.3993	90.5798	17.4658	13
962	2.14799	1.11397	2.3291	6.20824	13
648	2.96931	1.59634	2.91638	6.97831	13
586	1.47221	1.046	1.30975	5.00286	13
973	3.55452	1.56788	1.07461	6.79253	13
892	2.76316	1.52614	1.32158	8.50526	13
891	3.16228	1.71544	1.64	7.98627	13
914	1.07461	1.47221	1.66977	1.52614	13
902	3.19085	1.40746	2.5483	7.4318	13
305	118.637	22.4679	2.57132	5.42469	13
194	8.97687	2.24679	1.29802	2.59455	13
798	2.28757	1.21881	1.33352	5.28027	13
774	1.92822	1.09411	2.20673	6.43567	13
808	2.48045	1.26346	2.0908	6.04296	13
545	2.78813	1.35773	3.27812	6.8539	13
624	1.21881	1.02735	1.91095	4.37144	13
507	1.74658	1.03663	1.42018	4.78286	13
572	1.91095	1.13419	2.64165	6.04296	13
476	1.61076	1	1.12404	6.37804	13
887	5.62341	2.03514	1.65482	6.91582	13
397	1.51247	1.08432	1.32158	5.98885	13
981	2.89026	1.21881	2.24679	7.23394	13
832	2.28757	1.19709	2.16739	7.10497	13
975	2.28757	1.12404	2.52548	5.4737	13
664	1.38237	1.05545	1.49893	4.82607	13
970	3.36778	1.35773	1.74658	6.79253	13
794	2.10969	1.16522	1.26346	6.32093	13
815	1.61076	1.17574	1.43301	5.93523	13
953	3.1059	1.49893	3.05053	7.5667	13
70	14.0746	3.05053	1.51247	2.96931	13
909	1.59634	1.06499	1.17574	6.37804	13
245	3.58664	1.51247	2.01691	5.23299	13
751	2.3928	1.19709	2.64165	5.82942	13
718	2.45824	1.19709	1.08432	6.43567	13
601	1.53993	1.14444	1.27488	5.82942	13
835	2.66552	1.33352	2.7139	6.7317	13
750	6.49382	2.24679	1.48551	6.67143	13
241	4.69759	1.47221	1.39486	5.52316	13
900	2.05353	1.2079	1.25215	5.82942	13
989	2.22667	1.14444	2.07208	6.20824	13
86	47.8286	9.82172	3.02321	2.89026	13
519	1.94564	1.11397	1.68485	5.04807	13
818	1.81056	1.11397	1.58204	5.57306	13
630	2.28757	1.22983	1.81056	7.04136	13
806	2.22667	1.2079	1.73094	7.23394	13
716	1.24094	1	2.22667	4.03152	13
673	2.89026	1.53993	2.64165	7.36525	13
709	1.98096	1.15478	1.21881	6.32093	13
467	259.455	50.0286	9.13982	6.97831	13
607	1.58204	1.07461	1.13419	6.67143	14
778	4.49101	1.61076	2.99614	6.97831	14
848	2.61799	1.21881	1.26346	5.88208	14
685	2.01691	1.30975	3.24877	6.04296	14
350	96.4662	18.9384	4.69759	5.72549	14
695	2.16739	1.19709	1.33352	7.2993	14
734	2.52548	1.32158	1.35773	5.93523	14
749	1.92822	1.14444	1.49893	6.67143	14
947	2.28757	1.13419	1.19709	5.37612	14
913	2.48045	1.30975	1.27488	7.23394	14
621	1.74658	1	1.104	6.15265	14
835	1.45902	1.06499	1.58204	5.88208	14
947	3.39821	1.39486	2.48045	6.91582	14
631	2.52548	1.24094	1.59634	6.55249	14
600	2.22667	1.36999	2.16739	6.43567	14
714	2.14799	1.11397	1.45902	6.43567	14
833	3.16228	1.52614	1.76236	7.2993	14
663	3.92419	1.61076	1.86008	7.16917	14
734	2.7139	1.21881	2.48045	6.04296	14
755	1.81056	1.22983	1.33352	5.00286	14
919	1.99885	1.39486	2.30824	7.23394	14
901	1.53993	1	1.00904	5.23299	14
191	1.76236	1.104	1.11397	4.45079	14
781	2.24679	1.26346	1.00904	6.43567	14
969	2.05353	1.22983	1.17574	7.36525	14
744	3.49115	1.44596	2.10969	6.8539	14
143	1.046	1	1.06499	2.12875	14
931	3.02321	1.43301	2.41442	6.37804	14
916	6.67143	2.64165	3.27812	6.91582	14
809	2.20673	1.09411	1.21881	5.4737	14
757	2.83874	1.64	1.86008	7.2993	14
741	2.6896	1.13419	1.77828	6.26434	14
754	3.68473	1.74658	1.046	6.8539	14
808	1.55384	1.09411	1.2864	5.00286	14
947	2.59455	1.24094	1.38237	6.49382	14
81	57.2549	11.6522	3.13396	3.42891	14
740	1.64	1	2.3928	5.4737	14
858	1.94564	1.25215	2.41442	5.52316	14
759	2.81332	1.43301	1.2864	6.04296	14
712	2.16739	1.21881	2.05353	6.32093	14
620	3.75162	1.52614	2.96931	6.20824	14
785	1.89384	1.22983	1.87688	6.61169	14
758	1.44596	1.01815	1.65482	5.62341	14
644	2.05353	1.09411	2.59455	4.74003	14
607	3.05053	1.43301	2.78813	5.88208	14
764	2.37137	1.24094	2.01691	7.16917	14
954	2.01691	1.13419	1.104	6.49382	14
876	2.89026	1.39486	1.64	8.27883	14
213	2.57132	1.26346	1.39486	6.37804	14
898	1.47221	1.03663	1.33352	5.23299	14
550	1.58204	1.06499	1.16522	5.09368	14
948	1.96322	1.03663	1.55384	6.49382	14
681	1.92822	1.12404	3.19085	5.37612	14
501	1.65482	1.05545	1.2864	4.1047	14
959	1.00904	1.34557	1.046	6.37804	14
905	2.76316	1.39486	1.70008	7.49894	14
99	1	1	1.01815	1	14
792	1.66977	1.18637	1.94564	5.32798	14
756	2.5483	1.17574	2.14799	6.7317	14
783	2.99614	1.36999	1.62531	7.4318	14
922	2.10969	1.27488	1.42018	7.36525	14
782	3.85423	1.51247	2.50287	6.49382	14
744	1.58204	1.104	1.96322	5.28027	14
935	2.3928	1.25215	1.47221	6.91582	14
977	1.71544	1.06499	2.3291	6.55249	14
451	2.35014	1.17574	1.34557	5.93523	14
715	2.07208	1.15478	1.34557	6.37804	14
936	1.94564	1.33352	1.18637	7.16917	14
898	1.94564	1.2079	1.87688	5.77722	14
917	1.48551	1.02735	2.16739	5.37612	14
677	2.73842	1.18637	3.61904	6.49382	14
941	1.92822	1.12404	1.02735	6.09756	14
928	2.43623	1.00904	1.16522	6.91582	14
814	1.82692	1.01815	1.07461	5.4737	14
582	2.16739	1.13419	2.83874	5.98885	14
727	1.48551	1.01815	1.25215	6.09756	14
931	1.86008	1.17574	1.08432	5.4737	14
850	2.05353	1.02735	1.22983	6.04296	14
67	1.02735	1	2.37137	1	14
767	1.74658	1.05545	1.39486	5.88208	14
384	1.19709	1	1.17574	4.14178	14
609	1.99885	1.11397	1.56788	6.32093	14
694	1.58204	1.05545	1.30975	5.23299	14
848	3.24877	1.29802	1.52614	6.43567	14
207	1.08432	1	1.2864	4.82607	14
365	1.59634	1.00904	1.21881	5.72549	14
519	2.22667	1.11397	2.01691	7.16917	15
715	2.83874	1.07461	2.01691	5.82942	15
970	4.45079	1.91095	2.61799	7.36525	15
684	2.28757	1.13419	1.2864	6.15265	15
415	1.44596	1.08432	1.18637	4.65553	15
628	1.19709	1	2.50287	4.49101	15
496	1.62531	1.08432	2.61799	5.18613	15
942	2.48045	1.42018	2.0908	7.49894	15
564	1.29802	1.05545	1.19709	5.04807	15
514	1.99885	1.19709	1.76236	6.37804	15
846	6.20824	2.01691	1.12404	6.61169	15
645	1.62531	1.03663	1.64	4.86968	15
872	2.26709	1.15478	1.56788	6.67143	15
914	2.26709	1.21881	1.09411	6.26434	15
677	1.34557	1.03663	1.38237	4.37144	15
935	1.94564	1.07461	1.27488	6.09756	15
912	2.28757	1.34557	2.6896	7.36525	15
670	2.0908	1.17574	2.73842	6.79253	15
591	1.79435	1.11397	1.48551	4.91367	15
616	1.99885	1.56788	3.19085	8.2047	15
443	1.30975	1.01815	1.64	3.85423	15
647	3.78552	1.89384	1.59634	7.77365	15
621	1.21881	1	1.99885	5.04807	15
555	1.73094	1.104	1.59634	5.93523	15
920	2.37137	1.21881	1.16522	5.77722	15
922	1.96322	1.18637	2.20673	6.91582	15
924	3.81972	1.2864	1.046	6.8539	15
582	2.3928	1.44596	2.07208	6.8539	15
694	1.62531	1.05545	2.05353	5.98885	15
498	1.36999	1	2.07208	5.28027	15
961	2.91638	1.62531	1.70008	6.37804	15
90	1.00904	1	1.96322	2.3928	15
746	2.24679	1.13419	2.45824	7.2993	15
757	2.3928	1.30975	1.59634	5.77722	15
578	2.91638	1.44596	2.76316	6.55249	15
360	3.16228	1.25215	1.74658	6.7317	15
703	3.30774	1.32158	1.76236	6.7317	15
557	1.87688	1.11397	1.08432	5.4737	15
898	2.61799	1.19709	1.02735	5.98885	15
433	5.93523	1.82692	1.25215	6.32093	15
965	2.01691	1.07461	1.64	6.67143	15
671	16.1076	3.58664	2.12875	6.32093	15
837	2.10969	1.14444	1.39486	6.37804	15
588	2.16739	1.25215	2.5483	6.7317	15
761	1.38237	1.03663	2.16739	4.53158	15
970	1.94564	1.14444	1.99885	6.09756	15
985	2.22667	1.17574	1.42018	6.8539	15
460	1.62531	1	1.046	5.00286	15
321	2.76316	1.12404	1.39486	3.85423	15
617	1.89384	1.09411	2.20673	6.15265	15
668	2.30824	1.12404	2.3928	5.93523	15
593	2.89026	1.42018	1.86008	5.72549	15
684	2.28757	1.29802	2.01691	6.37804	15
761	2.50287	1.11397	1.62531	6.67143	15
666	1.66977	1.14444	1.22983	6.26434	15
395	1.84342	1.12404	1.94564	7.16917	15
165	26.896	5.67422	1.13419	2.81332	15
614	1.74658	1.09411	1.22983	5.52316	15
971	2.86438	1.43301	2.12875	7.4318	15
900	6.15265	1.64	2.35014	6.15265	15
812	2.3928	1.36999	1.81056	7.16917	15
391	1.81056	1.11397	2.14799	6.43567	15
123	41.7921	8.81683	2.30824	3.92419	15
616	2.81332	1.13419	2.26709	5.23299	15
938	2.41442	1.55384	2.28757	6.91582	15
856	3.81972	1.34557	1.2864	6.61169	15
736	2.26709	1.18637	2.73842	5.18613	15
713	2.7139	1.42018	2.3928	6.26434	15
699	1.86008	1.09411	1.29802	6.8539	15
645	1.22983	1.03663	1.43301	4.74003	15
846	2.28757	1.51247	2.99614	6.8539	15
894	4.3323	1.61076	1.32158	6.26434	15
656	1.56788	1	1.33352	5.93523	15
945	2.28757	1.2079	1.15478	6.67143	15
845	2.28757	1.19709	1.70008	7.4318	15
950	1.86008	1.12404	1.2079	7.77365	15
902	1.92822	1.27488	1.82692	6.04296	15
921	3.36778	1.45902	2.14799	7.5667	15
743	2.86438	1.52614	2.20673	7.4318	15
554	1.19709	1	1.11397	4.86968	15
598	2.35014	1.104	1.64	5.37612	15
796	1.61076	1.00904	1.17574	5.23299	15
581	1.43301	1	2.22667	4.61384	15
949	2.41442	1.07461	2.0908	6.8539	15
585	2.24679	1.21881	2.43623	5.04807	15
244	2.99614	1.17574	2.94273	5.67422	15
446	5.72549	1.66977	2.18697	5.42469	15
462	1.99885	1.11397	1.43301	5.88208	15
919	4.37144	1.39486	2.03514	6.49382	15
470	3.75162	1.32158	1.21881	5.88208	15
798	2.6896	1.42018	2.0908	6.32093	15
907	2.24679	1.11397	1.43301	6.04296	15
578	2.0908	1.24094	1.62531	6.04296	15
494	1.43301	1.01815	1.52614	5.28027	15
927	2.64165	1.29802	1.36999	7.70404	15
916	2.12875	1.18637	1.07461	6.8539	16
910	2.64165	1.52614	1.08432	6.79253	16
568	3.49115	1.40746	1.92822	5.72549	16
476	3.75162	1.48551	1.15478	6.15265	16
341	93.898	18.2692	6.37804	6.20824	16
947	2.05353	1.29802	2.3928	6.09756	16
760	1.44596	1.00904	1.38237	4.86968	16
674	1.64	1.11397	1.29802	5.4737	16
918	1.91095	1.12404	1.14444	5.4737	16
941	2.73842	1.12404	1.24094	5.52316	16
798	2.59455	1.13419	1.18637	6.8539	16
770	1.55384	1.21881	1.2079	4.69759	16
668	1.61076	1.03663	2.10969	4.91367	16
130	6.15265	1.49893	2.22667	2.43623	16
587	1.86008	1.25215	1.35773	6.43567	16
345	2.94273	1.07461	2.35014	5.67422	16
847	1.87688	1.08432	3.85423	6.32093	16
870	2.76316	1.26346	1.68485	7.04136	16
819	3.13396	1.65482	2.37137	7.23394	16
724	1.49893	1	1.02735	5.04807	16
799	2.14799	1.21881	2.57132	6.61169	16
724	2.20673	1.09411	2.94273	5.32798	16
964	2.61799	1.27488	2.76316	7.36525	16
88	28.1332	5.67422	1.58204	3.52269	16
550	2.18697	1.19709	1.38237	5.77722	16
748	1.76236	1.06499	1.18637	5.98885	16
95	1.08432	1.07461	1.35773	14.3301	16
426	2.18697	1.17574	1.16522	7.36525	16
960	2.6896	1.32158	2.99614	6.79253	16
751	2.05353	1.03663	2.57132	4.82607	16
870	2.7139	1.49893	2.03514	7.5667	16
749	2.10969	1.22983	1.61076	6.49382	16
613	3.21968	1.40746	1.45902	6.09756	16
878	2.0908	1.15478	1.59634	6.91582	16
924	2.48045	1.104	2.26709	6.8539	16
898	2.43623	1.22983	2.35014	6.67143	16
953	2.03514	1.16522	1.49893	6.43567	16
907	2.64165	1.26346	1.77828	7.63506	16
378	2.37137	1.27488	3.1059	7.04136	16
912	2.43623	1.2864	2.05353	6.67143	16
982	3.42891	1.65482	3.33762	7.10497	16
987	2.66552	1.27488	1.06499	7.23394	16
525	2.76316	1.15478	2.10969	5.09368	16
614	2.10969	1.16522	1.44596	5.77722	16
836	2.01691	1.19709	1.73094	7.10497	16
918	4.29351	1.79435	2.05353	7.70404	16
466	2.41442	1.36999	1.42018	6.49382	16
663	1.62531	1.07461	1.09411	6.20824	16
870	3.58664	1.87688	3.92419	7.49894	16
467	2.12875	1.24094	2.05353	6.55249	16
75	30.2321	6.79253	2.20673	2.26709	16
951	1.96322	1.07461	2.01691	6.8539	16
855	3.13396	1.58204	2.81332	6.26434	16
363	3.30774	1.52614	1.42018	6.15265	16
680	1.56788	1.104	2.3291	5.09368	16
523	26.896	6.55249	1.70008	3.95964	16
143	1.52614	1.02735	1.43301	2.43623	16
436	104.6	20.908	5.42469	6.91582	16
952	1.15478	1.00904	1.19709	4.74003	16
630	1.87688	1.03663	1.99885	5.42469	16
956	2.99614	1.59634	2.81332	7.23394	16
807	2.83874	1.53993	3.13396	6.37804	16
679	1.87688	1.11397	1.66977	6.26434	16
152	1.00904	1	2.41442	2.48045	16
652	2.45824	1.17574	2.45824	6.43567	16
591	1.77828	1.01815	1.18637	5.23299	16
957	3.49115	1.33352	1.91095	6.8539	16
655	2.43623	1.19709	1.96322	5.82942	16
369	2.26709	1.13419	1.27488	5.32798	16
238	18.2692	3.99542	1.76236	3.24877	16
655	2.45824	1.104	1.2864	6.37804	16
517	1.19709	1	1.2079	4.82607	16
808	1.47221	1.06499	1.11397	5.93523	16
941	3.71803	1.74658	1.92822	7.63506	16
239	1.30975	1.03663	1.26346	5.82942	16
615	1.79435	1.09411	2.50287	6.09756	16
871	2.86438	1.74658	3.27812	7.63506	16
654	1.94564	1.09411	2.16739	5.28027	16
939	3.42891	1.49893	2.16739	6.8539	16
682	6.43567	1.86008	1.38237	7.23394	16
857	2.6896	1.38237	1.53993	6.91582	16
872	1.82692	1.21881	1.09411	5.82942	16
475	1.56788	1	1.22983	4.49101	16
520	2.01691	1.14444	1.79435	6.09756	16
766	3.24877	1.65482	3.02321	6.91582	16
451	1.87688	1.09411	2.76316	7.10497	16
184	59.8885	12.2983	3.21968	3.55452	16
700	5.42469	1.86008	2.24679	7.16917	16
714	3.13396	1.25215	2.24679	5.52316	16
794	1.89384	1.12404	2.73842	6.8539	16
752	1.56788	1.09411	1.40746	5.09368	16
973	2.89026	1.39486	1.89384	7.10497	16
74	1	1	1.17574	1	16
685	1.99885	1.06499	2.01691	5.52316	16
776	2.6896	1.09411	1.35773	5.72549	16
590	2.7139	1.33352	1.92822	6.20824	17
658	2.81332	1.48551	3.78552	6.79253	17
181	31.9085	7.04136	2.78813	3.61904	17
765	2.3928	1.104	1.49893	6.43567	17
663	1.74658	1.09411	2.57132	5.88208	17
773	3.52269	1.34557	1.91095	6.15265	17
815	2.91638	1.22983	2.16739	6.26434	17
625	2.6896	1.27488	1.96322	5.93523	17
960	2.7139	1.16522	1.24094	6.43567	17
861	3.39821	1.58204	1.51247	6.37804	17
772	2.05353	1.17574	2.18697	6.15265	17
258	1.15478	1	1.74658	4.86968	17
818	1.59634	1.09411	2.45824	6.37804	17
439	1.34557	1	1.15478	4.65553	17
948	2.16739	1.19709	2.18697	6.20824	17
559	271.39	51.397	11.8637	7.16917	17
972	1.81056	1.14444	2.78813	6.37804	17
626	2.50287	1.27488	1.48551	6.04296	17
930	3.61904	1.84342	2.96931	7.4318	17
131	63.7804	12.7488	3.95964	3.52269	17
872	2.18697	1.19709	2.37137	5.52316	17
971	2.0908	1.30975	1.52614	7.77365	17
880	1.56788	1	1.08432	5.4737	17
835	2.96931	1.53993	3.05053	7.16917	17
846	2.3291	1.11397	1.45902	6.26434	17
673	2.22667	1.08432	1.68485	5.93523	17
751	3.92419	1.53993	2.48045	6.7317	17
784	2.3928	1.19709	2.43623	6.49382	17
739	1.96322	1.15478	1.99885	6.79253	17
940	2.76316	1.2864	1.36999	6.15265	17
964	1.00904	2.05353	2.45824	7.70404	17
76	4.49101	1.26346	1.24094	2.96931	17
97	1.02735	1	2.45824	8.35363	17
857	4.41094	1.39486	2.16739	7.23394	17
800	2.01691	1.08432	1.76236	6.37804	17
109	34.2891	7.36525	2.24679	2.7139	17
801	2.14799	1.16522	1.89384	6.97831	17
471	2.89026	1.2864	1.73094	7.23394	17
627	2.89026	1.18637	2.45824	5.88208	17
749	2.03514	1.046	1.40746	6.26434	17
935	4.78286	1.61076	2.43623	5.67422	17
203	1.2864	1	2.12875	5.37612	17
191	1.12404	1.01815	1.15478	3.61904	17
964	1.98096	1.22983	2.14799	6.26434	17
956	3.19085	1.61076	1.16522	7.4318	17
646	2.20673	1.22983	2.48045	6.55249	17
463	1.81056	1.07461	2.14799	4.86968	17
486	2.48045	1.30975	1.56788	5.82942	17
630	1.74658	1.06499	1.74658	5.77722	17
706	1.96322	1.06499	1.70008	5.37612	17
727	2.03514	1.27488	3.45989	5.93523	17
669	2.91638	1.44596	2.64165	6.43567	17
133	3.02321	1	1.104	2.99614	17
762	3.07809	1.64	1.58204	7.5667	17
290	2.01691	1.11397	2.03514	4.69759	17
756	2.41442	1.25215	2.45824	7.4318	17
726	2.16739	1.21881	1.52614	5.28027	17
550	1.76236	1.19709	2.41442	5.04807	17
892	2.61799	1.42018	1.86008	6.7317	17
722	3.13396	1.64	2.16739	6.67143	17
947	2.12875	1.14444	1.87688	6.49382	17
182	63.7804	12.9802	2.78813	4.14178	17
926	2.26709	1.18637	1.16522	6.43567	17
839	2.94273	1.15478	1.18637	6.37804	17
633	2.05353	1.12404	1.18637	5.32798	17
540	2.01691	1.14444	1.56788	6.79253	17
545	1.47221	1.02735	2.16739	4.91367	17
945	2.66552	1.42018	2.73842	7.10497	17
725	1.74658	1.05545	1.45902	5.77722	17
932	3.71803	1.84342	1.13419	6.8539	17
584	1.51247	1	1.104	4.65553	17
951	1.51247	1.05545	2.28757	5.09368	17
485	1.25215	1.01815	1.47221	4.57253	17
954	4.1047	1.26346	1.45902	7.23394	17
571	2.14799	1.07461	1.62531	6.43567	17
889	1.86008	1.02735	2.28757	5.62341	17
709	2.96931	1.2864	2.26709	5.93523	17
803	2.41442	1.19709	1.51247	6.49382	17
589	8.81683	2.78813	2.24679	7.5667	17
834	1.68485	1.09411	1.44596	6.32093	17
811	3.45989	1.84342	3.81972	7.63506	17
946	2.86438	1.30975	2.01691	6.32093	17
819	2.59455	1.2079	1.48551	8.13123	17
769	2.14799	1.13419	1.71544	5.32798	17
923	3.99542	2.48045	4.37144	8.35363	17
691	3.75162	1.25215	1.08432	6.09756	17
512	1.92822	1.19709	1.82692	7.84389	17
532	1.45902	1.11397	1.99885	5.32798	17
955	2.30824	1.12404	1.43301	7.49894	17
981	2.61799	1.27488	2.24679	5.57306	17
826	3.39821	1.45902	1.74658	7.5667	17
964	2.59455	1.27488	2.37137	6.61169	17
942	2.66552	1.2079	2.0908	7.49894	18
942	3.02321	1.21881	1.40746	6.37804	18
671	2.6896	1.17574	2.41442	5.42469	18
955	3.49115	1.92822	3.78552	7.4318	18
968	2.14799	1.17574	1.05545	7.16917	18
683	2.45824	1.22983	2.24679	5.98885	18
505	1.73094	1.16522	2.91638	5.67422	18
641	2.52548	1.18637	1.11397	5.4737	18
412	1.07461	1.00904	1.18637	4.82607	18
965	2.07208	1.05545	1.27488	6.79253	18
156	1.01815	1	1.27488	4.21697	18
661	1.47221	1	1.12404	5.98885	18
956	1.84342	1.25215	1.51247	6.37804	18
820	1.86008	1.104	3.16228	5.72549	18
695	2.78813	1.11397	1.76236	5.72549	18
668	2.5483	1.24094	2.07208	6.91582	18
967	3.1059	1.33352	2.73842	7.10497	18
768	3.07809	1.59634	1.77828	7.10497	18
727	2.43623	1.05545	2.59455	5.98885	18
860	2.26709	1.2079	1.74658	6.20824	18
570	1.74658	1.046	1.03663	6.43567	18
859	1.01815	1.38237	1.2864	7.49894	18
714	2.12875	1.38237	1.56788	6.43567	18
763	2.57132	1.42018	1.84342	6.55249	18
682	4.25507	1.45902	1.70008	6.49382	18
949	2.7139	1.43301	2.26709	7.10497	18
940	2.3928	1.30975	2.73842	7.84389	18
949	2.05353	1.14444	3.1059	7.10497	18
754	2.14799	1.19709	2.50287	6.7317	18
864	2.73842	1.29802	1.81056	6.67143	18
968	2.73842	1.40746	2.7139	8.05842	18
907	2.96931	1.55384	2.78813	7.16917	18
939	4.1047	1.70008	1.38237	7.98627	18
840	3.27812	1.44596	1.92822	7.36525	18
646	1.76236	1.2079	1.89384	5.28027	18
905	3.05053	1.33352	1.76236	1.25215	18
554	1.77828	1.07461	2.3291	6.26434	18
631	1.76236	1.27488	2.3291	6.04296	18
747	2.6896	1.14444	2.3928	6.15265	18
814	1.56788	1.06499	1.84342	6.61169	18
704	1.61076	1.05545	1.06499	5.09368	18
969	1.68485	1.08432	1.29802	5.67422	18
769	2.91638	1.34557	1.39486	7.4318	18
562	2.59455	1.36999	1.44596	7.10497	18
705	2.16739	1.12404	1.2079	5.67422	18
878	2.3928	1.104	1.89384	5.67422	18
401	6.79253	1.89384	1.02735	4.95807	18
629	2.0908	1.15478	2.43623	5.18613	18
65	1	1	1.30975	1	18
952	3.19085	1.36999	2.01691	7.04136	18
522	2.6896	1.14444	1.47221	7.10497	18
699	2.03514	1.01815	2.6896	5.57306	18
611	1.91095	1.104	1.89384	5.1397	18
567	1.87688	1.06499	1.34557	4.95807	18
733	2.0908	1.13419	2.76316	5.1397	18
937	2.26709	1.15478	1.74658	6.09756	18
555	2.22667	1.14444	2.03514	5.77722	18
943	2.35014	1.104	1.68485	7.04136	18
815	2.22667	1.29802	2.28757	6.09756	18
736	3.92419	1.39486	1.76236	6.67143	18
514	3.16228	1.26346	1.94564	7.49894	18
821	2.20673	1.18637	1.07461	6.43567	18
988	1.77828	1	1.22983	5.77722	18
953	3.05053	1.26346	1.68485	6.97831	18
550	1.73094	1.02735	1.05545	4.45079	18
757	2.05353	1.2864	2.26709	5.93523	18
869	7.4318	2.3291	2.52548	7.84389	18
896	1.77828	1.05545	2.5483	6.32093	18
927	4.57253	2.03514	3.1059	7.16917	18
845	3.58664	1.76236	3.99542	7.91476	18
712	5.82942	2.12875	1.99885	1.45902	18
771	3.58664	1.71544	2.57132	7.10497	18
607	2.12875	1.14444	1.15478	5.72549	18
722	4.86968	1.73094	2.35014	7.84389	18
766	3.95964	1.48551	2.50287	6.49382	18
620	1.62531	1.13419	1.24094	5.82942	18
944	2.50287	1.2079	1.18637	5.93523	18
668	2.76316	1.30975	2.26709	7.23394	18
704	3.16228	1.36999	1.92822	6.61169	18
501	1.36999	1.03663	1.12404	4.49101	18
540	2.0908	1.09411	2.7139	5.67422	19
597	4.3323	1.70008	2.52548	7.77365	19
682	2.78813	1.64	2.57132	6.97831	19
717	1.30975	1.00904	2.3291	4.57253	19
599	2.07208	1.046	2.3291	5.57306	19
985	2.50287	1.29802	1.29802	6.15265	19
816	2.28757	1.13419	1.66977	6.04296	19
572	1.74658	1.24094	1.59634	5.82942	19
565	1.59634	1.01815	1.24094	4.82607	19
575	2.3291	1.2079	2.43623	5.57306	19
959	3.07809	1.27488	1.29802	6.97831	19
205	1	1	1.24094	2.78813	19
959	2.12875	1.13419	1.79435	5.98885	19
941	2.22667	1.2079	2.20673	6.49382	19
136	1	1	1.32158	3.39821	19
842	1.65482	1	2.52548	6.49382	19
375	1.42018	1.03663	1.29802	5.67422	19
619	2.78813	1.22983	1.11397	5.98885	19
947	6.37804	2.05353	1.09411	8.2047	19
830	2.22667	1.34557	1.64	6.61169	19
874	1.40746	1.01815	1.21881	5.77722	19
537	2.16739	1.00904	1.76236	5.37612	19
765	2.52548	1.2864	3.71803	6.7317	19
931	1.99885	1.12404	1.29802	5.82942	19
796	2.6896	1.62531	1.44596	7.10497	19
495	1.35773	1.01815	1.33352	4.25507	19
661	2.83874	1.19709	1.22983	5.52316	19
663	1.52614	1.08432	2.48045	7.16917	19
826	2.05353	1.12404	2.12875	5.67422	19
593	1.98096	1.39486	2.0908	6.43567	19
673	2.64165	1.59634	1.13419	6.43567	19
110	5.1397	1.2864	2.18697	2.83874	19
622	1.92822	1.03663	1.17574	6.55249	19
958	2.18697	1.16522	1.21881	6.67143	19
860	2.05353	1.12404	2.89026	5.67422	19
848	2.24679	1.2079	1.26346	6.15265	19
1004	2.52548	1.2079	2.3291	6.37804	19
816	1.94564	1.11397	1.02735	7.98627	19
879	4.69759	2.50287	3.07809	8.81683	19
614	1.44596	1.09411	1.08432	3.99542	19
698	1.47221	1.09411	2.22667	5.4737	19
451	2.73842	1.38237	2.3291	7.4318	19
661	2.0908	1.21881	2.0908	6.49382	19
877	2.30824	1.21881	2.76316	7.23394	19
754	2.12875	1.27488	2.41442	6.8539	19
966	2.5483	1.15478	2.5483	6.55249	19
731	1.56788	1.08432	3.1059	6.32093	19
578	5.52316	1.81056	1.45902	5.52316	19
665	3.07809	1.56788	1.17574	6.55249	19
398	1.70008	1.15478	1.08432	5.57306	19
630	2.45824	1.16522	1.53993	5.98885	19
933	2.5483	1.40746	2.22667	7.04136	19
783	3.19085	1.14444	1.21881	6.55249	19
970	2.89026	1.53993	2.5483	6.67143	19
290	82.7883	17.0008	4.29351	6.09756	19
906	1.74658	1.05545	1.18637	6.04296	19
961	3.49115	2.24679	4.29351	7.49894	19
906	3.16228	1.56788	5.04807	8.81683	19
662	2.76316	1.17574	1.40746	5.72549	19
654	2.50287	1.2864	3.24877	6.97831	19
666	3.42891	1.35773	1.58204	6.49382	19
472	1.68485	1.08432	1.65482	5.67422	19
888	3.58664	1.42018	1.55384	7.10497	19
489	2.01691	1.104	1.68485	6.09756	19
860	2.20673	1.24094	2.45824	6.26434	19
699	2.16739	1.22983	1.13419	6.04296	19
594	1.98096	1.16522	2.05353	6.04296	19
661	2.89026	1.38237	3.19085	7.23394	19
965	3.13396	1.21881	2.76316	6.55249	19
913	2.05353	1.19709	1.38237	4.3323	19
926	5.98885	1.98096	2.48045	6.79253	19
77	8.05842	1.98096	1.25215	2.14799	19
963	2.5483	1.22983	1.21881	6.8539	19
828	2.45824	1.33352	2.52548	6.61169	19
749	2.05353	1.09411	2.45824	6.15265	19
777	4.3323	1.91095	3.52269	7.16917	19
944	2.52548	1.25215	2.41442	6.09756	19
978	4.74003	1.98096	1.00904	8.5821	19
109	42.5507	8.97687	1.64	3.24877	20
242	1.68485	1.02735	1.17574	5.93523	20
433	1.61076	1.01815	1.25215	5.4737	20
591	1.66977	1.02735	2.03514	4.69759	20
648	2.86438	1.35773	1.59634	7.10497	20
565	2.43623	1.12404	2.73842	4.86968	20
660	1.77828	1.104	3.95964	5.52316	20
944	2.59455	1.40746	1.51247	6.91582	20
751	1.76236	1.08432	1.43301	6.26434	20
772	1.86008	1.18637	1.66977	6.61169	20
886	4.29351	1.71544	2.6896	6.43567	20
903	3.19085	1.48551	2.12875	8.35363	20
902	7.10497	2.3928	3.71803	9.2224	20
94	1	1	1.17574	3.1059	20
577	2.41442	1.2079	1.27488	6.91582	20
391	5.00286	1.36999	2.59455	5.00286	20
957	2.03514	1.13419	1.104	6.26434	20
886	5.72549	1.65482	1.13419	7.98627	20
959	2.6896	1.43301	4.29351	7.5667	20
493	1.76236	1.07461	1.38237	5.57306	20
965	2.52548	1.21881	1.11397	6.61169	20
677	1.77828	1.14444	2.01691	5.67422	20
723	1.77828	1.07461	1.81056	5.88208	20
902	1.45902	1.02735	1.77828	5.98885	20
738	1.68485	1.01815	1.36999	5.23299	20
492	1.38237	1.00904	1.45902	5.18613	20
841	2.26709	1.18637	1.84342	6.91582	20
957	3.02321	1.70008	1.84342	7.63506	20
554	1.06499	1.00904	1.35773	3.81972	20
946	1.34557	1.02735	1.32158	5.32798	20
959	2.45824	1.18637	2.0908	6.91582	20
236	1.76236	1.03663	2.12875	5.37612	20
537	1.2864	1.01815	2.05353	4.49101	20
961	1.55384	1.09411	1.58204	6.37804	20
657	2.14799	1.104	1.68485	5.57306	20
425	19.1095	4.57253	2.28757	4.41094	20
827	1.84342	1.11397	1.89384	5.98885	20
752	2.05353	1.26346	1.51247	6.55249	20
744	2.12875	1.2079	2.45824	5.93523	20
444	1.45902	1.01815	2.20673	5.1397	20
119	1.05545	1	1.52614	2.52548	20
671	2.28757	1.15478	1.89384	6.79253	20
972	2.64165	1.34557	1.25215	6.61169	20
746	2.99614	1.47221	1.82692	7.36525	20
910	3.27812	2.14799	1.14444	8.13123	20
938	3.45989	1.17574	1.19709	6.8539	20
595	1.77828	1.05545	1.26346	6.67143	20
910	3.07809	1.38237	2.12875	6.15265	20
860	2.18697	1.34557	1.47221	6.55249	20
707	2.18697	1.12404	2.20673	7.2993	20
961	3.27812	1.19709	1.62531	5.62341	20
689	2.10969	1.14444	2.16739	6.26434	20
720	2.59455	1.11397	2.07208	5.77722	20
815	2.0908	1.14444	1.27488	6.15265	20
940	2.76316	1.2864	1.34557	7.49894	20
860	2.03514	1.17574	1.21881	5.52316	20
656	2.3291	1.07461	1.2864	6.61169	20
472	1.71544	1.2079	1.59634	5.67422	20
877	4.53158	1.53993	1.046	7.49894	20
712	1.74658	1.12404	3.39821	5.18613	20
567	1.94564	1.12404	1.43301	5.82942	20
362	3.30774	1.34557	1.40746	6.15265	20
955	2.94273	1.38237	2.26709	7.23394	20
766	1.42018	1	1.43301	7.70404	20
940	1.48551	1.05545	1.21881	6.79253	20
851	1.81056	1.05545	1.62531	6.20824	20
968	3.92419	1.56788	1.11397	6.7317	20
715	2.3291	1.36999	1.16522	6.49382	20
493	1.74658	1.17574	2.3291	4.78286	20
935	3.42891	1.61076	1.87688	6.91582	20
658	2.48045	1.2864	1.94564	6.8539	20
70	33.9821	7.2993	2.20673	2.50287	20
871	2.83874	1.38237	2.45824	7.04136	20
719	1.68485	1.13419	1.08432	5.82942	20
597	2.41442	1.16522	2.22667	6.26434	20
520	1.53993	1.00904	1.40746	5.82942	20
573	2.14799	1.15478	1.99885	6.49382	20
708	1.81056	1.03663	1.2079	5.28027	20
970	1.89384	1.05545	2.24679	6.43567	20
294	6.7317	1.96322	2.16739	5.37612	20
807	8.05842	1.79435	2.24679	5.93523	20
646	1.51247	1.05545	1.17574	4.17921	20
960	2.3928	1.17574	1.77828	6.67143	20
926	2.66552	1.17574	2.24679	6.37804	20
680	3.78552	1.42018	2.30824	5.62341	20
462	1.39486	1.046	2.14799	6.04296	20
709	1.65482	1.07461	1.59634	5.88208	20
873	1.77828	1.14444	2.16739	6.49382	20
846	3.19085	1.43301	2.35014	6.67143	20
926	1.00904	1.17574	1.96322	6.20824	20
564	3.27812	1.56788	3.92419	6.43567	20
677	2.18697	1.15478	2.22667	6.97831	20
825	1.52614	1.09411	2.22667	5.82942	20
662	2.83874	1.44596	2.57132	6.37804	20
485	1.66977	1.00904	2.07208	5.18613	21
773	2.16739	1.21881	1.77828	5.88208	21
712	2.03514	1.16522	1.91095	7.4318	21
683	2.03514	1.12404	1.33352	5.88208	21
884	2.89026	1.13419	1.99885	6.15265	21
942	2.41442	1.18637	1.2864	7.2993	21
835	2.66552	1.27488	1.13419	6.55249	21
810	2.66552	1.14444	2.37137	6.32093	21
636	1.98096	1.08432	1.45902	6.15265	21
901	2.81332	1.51247	2.45824	7.2993	21
751	1.70008	1.05545	1.19709	6.61169	21
729	3.21968	1.70008	2.45824	6.8539	21
717	3.19085	1.38237	1.49893	6.37804	21
788	2.14799	1.09411	1.73094	6.91582	21
917	2.94273	1.64	2.41442	7.77365	21
794	2.43623	1.14444	1.104	7.4318	21
794	2.03514	1.17574	1.51247	6.26434	21
911	5.37612	1.82692	2.0908	8.27883	21
688	1.49893	1	2.61799	5.62341	21
558	2.66552	1.55384	3.36778	7.04136	21
411	1.86008	1.03663	2.3928	4.06794	21
193	10.8432	2.3291	1.22983	3.45989	21
565	2.07208	1.22983	1.09411	6.09756	21
556	2.14799	1.30975	1.55384	6.49382	21
626	9.47464	2.89026	2.3928	8.27883	21
903	3.07809	1.21881	2.91638	5.57306	21
869	2.81332	1.40746	2.07208	7.2993	21
868	2.89026	1.70008	4.3323	7.84389	21
645	2.24679	1.09411	1.26346	6.15265	21
588	2.48045	1.09411	1.89384	4.86968	21
760	1.68485	1.104	1.19709	5.88208	21
814	2.35014	1.25215	1.99885	6.15265	21
919	4.78286	1.33352	2.3928	6.8539	21
851	30.2321	7.36525	2.05353	11.04	21
612	2.22667	1.21881	1.99885	6.55249	21
105	1	1	2.3291	3.42891	21
305	1	1	1.55384	4.95807	21
807	2.07208	1.13419	2.05353	6.61169	21
762	1.84342	1.11397	1.39486	5.09368	21
340	4.03152	1.24094	1.27488	4.25507	21
942	2.81332	1.33352	2.5483	6.7317	21
810	2.50287	1.2079	1.14444	5.72549	21
954	4.21697	1.87688	1.22983	7.4318	21
1010	3.95964	1.48551	1.09411	7.4318	21
273	1.87688	1.104	1.98096	4.61384	21
737	1.65482	1	1.70008	4.86968	21
494	151.247	30.2321	7.98627	7.49894	21
371	1.59634	1.09411	2.37137	5.57306	21
859	3.85423	1.24094	2.10969	5.98885	21
637	2.52548	1.25215	1.91095	6.32093	21
947	2.28757	1.22983	1.2079	6.04296	21
362	1.05545	1	1.27488	4.21697	21
768	3.36778	1.56788	2.83874	7.36525	21
795	2.28757	1.22983	1.15478	5.72549	21
868	1.71544	1.07461	1.74658	6.37804	21
881	2.89026	1.17574	1.25215	6.55249	21
818	1.86008	1.12404	1.2864	6.09756	21
655	2.50287	1.19709	2.50287	6.09756	21
869	3.27812	1.25215	1.52614	6.7317	21
834	2.5483	1.33352	2.73842	6.09756	21
111	1.13419	1	1.99885	3.68473	21
576	1	1.06499	1.70008	4.49101	21
923	2.7139	1.32158	2.35014	7.70404	21
589	1.74658	1	1.33352	5.18613	21
617	2.59455	1.26346	1.49893	6.49382	21
117	33.0774	6.97831	1.81056	2.64165	21
853	2.35014	1.25215	1.79435	6.7317	21
487	1.35773	1.01815	1.16522	4.78286	21
780	1.76236	1.104	2.45824	5.28027	21
925	2.86438	1.44596	2.52548	6.91582	21
412	2.59455	1.2079	2.12875	5.98885	21
632	2.24679	1.26346	1.74658	5.52316	21
944	3.71803	1.98096	1.45902	8.4291	21
890	2.99614	1.71544	1.47221	6.91582	21
888	2.52548	1.49893	3.1059	7.23394	21
926	2.16739	1.19709	1.55384	6.49382	21
876	2.59455	1.29802	1.47221	6.43567	21
779	2.5483	1.18637	1.2079	5.67422	21
921	1.89384	1.104	1.22983	6.20824	21
132	24.3623	5.52316	2.41442	2.5483	21
849	1.91095	1	1.21881	6.26434	22
951	2.24679	1.21881	1.87688	6.7317	22
793	2.94273	1.26346	2.76316	5.77722	22
949	11.6522	3.19085	1.33352	7.2993	22
919	13.4557	3.36778	3.27812	7.63506	22
94	40.6794	8.2047	3.13396	3.49115	22
600	2.3291	1.25215	1.98096	5.67422	22
813	2.5483	1.33352	1.104	8.35363	22
300	1.30975	1	1.13419	3.21968	22
971	2.64165	1.56788	4.21697	7.10497	22
607	2.05353	1.35773	3.02321	6.97831	22
878	1.00904	1.73094	3.19085	8.27883	22
899	3.39821	1.71544	2.26709	6.91582	22
855	3.55452	1.48551	1.51247	7.16917	22
684	3.36778	1.87688	5.82942	6.79253	22
700	104.6	31.3396	1.13419	18.1056	22
906	2.48045	1.34557	1.58204	7.4318	22
667	3.24877	1.45902	4.06794	6.37804	22
491	1.39486	1.00904	1.49893	4.57253	22
632	2.24679	1.42018	1.62531	6.8539	22
93	38.5423	8.27883	1.61076	2.76316	22
748	2.26709	1.35773	2.35014	7.04136	22
469	1.84342	1.09411	1.44596	4.74003	22
764	2.91638	1.38237	2.5483	7.4318	22
662	1.32158	1.046	2.03514	5.28027	22
951	2.0908	1.22983	2.5483	6.49382	22
950	2.41442	1.25215	1.33352	6.09756	22
631	1.49893	1	2.52548	5.67422	22
134	29.9614	1	3.78552	3.33762	22
762	1.99885	1.05545	2.99614	4.82607	22
871	2.57132	1.43301	1.21881	7.4318	22
673	1.82692	1.01815	2.14799	5.93523	22
599	3.19085	1.32158	1.52614	6.61169	22
820	1	1.64	2.64165	7.49894	22
511	4.57253	1.73094	3.02321	6.49382	22
734	1.44596	1.00904	1.48551	5.09368	22
646	1.42018	1.05545	1.53993	4.78286	22
669	2.10969	1.25215	2.03514	6.04296	22
658	3.52269	1.58204	3.13396	7.4318	22
72	1.48551	1.00904	1.21881	4.03152	22
650	1.76236	1.09411	1.25215	5.4737	22
948	2.45824	1.14444	1.96322	6.55249	22
708	1.89384	1.046	3.02321	5.62341	22
937	3.45989	1.98096	4.17921	7.23394	22
693	2.59455	1.30975	1.96322	5.98885	22
226	3.71803	1.26346	1.24094	5.18613	22
816	2.52548	1.24094	2.5483	7.10497	22
672	1.47221	1.03663	2.22667	5.82942	22
496	5.1397	1.64	1.77828	6.91582	22
548	2.45824	1.22983	1.76236	5.72549	22
714	5.82942	2.12875	1.96322	7.04136	22
718	2.43623	1.11397	1.64	6.15265	22
955	4.78286	1.87688	1.71544	7.98627	22
417	1.84342	1.21881	1.62531	6.55249	22
964	3.88905	1.87688	3.16228	7.23394	22
536	2.64165	1.24094	2.28757	7.04136	22
897	4.49101	1.36999	2.37137	6.04296	22
[truncated: 7,580 more rows]
