# Supplementary material for: Peroxiporin Expression Is an Important Factor for Cancer Cell Susceptibility to Therapeutic H2O2: Implications for Pharmacological Ascorbate Therapy
Source: PLoS One. 2017 Jan 20;12(1):e0170442. doi: 10.1371/journal.pone.0170442 (PMC5249139; doi:10.1371/journal.pone.0170442)
Supplement: S2 Data — The zip file contains the raw data used to generate Fig 2 which includes the detection for AQP3 on unmodified and siAQP3 MIA PaCa-2 cells. (ZIP) [file pone.0170442.s002.zip › S2 Data/MIA PaCa2 Silenced_Raw File.xls]

## Sheet: Sheet1
EV	FL1	FL2	FL3	SS	Time
957	1.03663	1.02735	1.2864	1.33352	0
437	36.5174	7.16917	3.27812	6.97831	0
702	30.7809	6.97831	4.86968	7.77365	0
850	63.2093	12.6346	4.86968	6.67143	0
210	12.9802	3.55452	2.76316	4.06794	0
871	125.215	27.3842	14.9893	10.46	0
456	15.3993	4.1047	2.18697	4.74003	0
100	8.4291	2.24679	1.56788	6.43567	0
419	53.7612	12.864	11.8637	9.13982	0
960	14.5902	3.65174	3.07809	7.49894	0
692	95.6024	19.6322	5.00286	8.5821	0
712	6.67143	1.68485	1.43301	4.74003	0
782	21.6739	4.95807	2.35014	7.36525	0
634	134.557	27.3842	8.65964	8.4291	0
518	105.545	21.4799	10.1815	8.5821	0
307	14.8551	3.85423	2.01691	4.91367	0
967	27.139	8.73788	12.5215	10.7461	0
537	7.16917	3.02321	4.45079	7.16917	0
398	47.8286	11.7574	10.7461	8.2047	0
809	226.709	43.7144	20.908	10	0
870	216.739	39.5964	13.2158	10.5545	0
378	26.1799	6.61169	2.12875	7.63506	0
665	34.9115	9.56024	11.2404	10	0
626	84.291	17.3094	6.7317	8.81683	0
901	7566.7	1333.52	1.27488	8.89649	0
716	14.7221	3.52269	2.61799	7.23394	0
827	39.5964	8.13123	3.27812	7.77365	0
284	36.5174	7.4318	2.43623	7.70404	0
107	3162.28	504.807	33.0774	4.91367	0
951	54.2469	11.4444	8.81683	10.3663	0
248	1459.02	222.667	22.8757	6.79253	0
488	34.2891	7.63506	8.13123	7.36525	0
113	15.6788	2.73842	2.59455	4.37144	0
91	1.43301	1	1.2079	3.19085	0
494	122.983	24.5824	10.0904	8.81683	0
883	18.4342	5.18613	4.03152	7.77365	0
753	44.1094	10.8432	13.8237	9.64662	0
628	104.6	19.4564	6.37804	6.91582	0
636	17.1544	4.21697	2.37137	5.32798	0
553	24.5824	6.20824	6.04296	7.10497	0
568	89.7687	17.7828	1.07461	7.91476	0
574	33.9821	9.13982	5.57306	8.27883	0
910	30.5053	10	16.5482	10.5545	0
769	31.9085	7.49894	4.86968	6.97831	0
878	14.9893	5.18613	4.25507	7.23394	0
532	104.6	20.1691	7.5667	7.36525	0
688	51.397	12.1881	7.98627	8.65964	0
398	22.2667	4.37144	1.68485	3.95964	0
969	4.61384	1.53993	2.91638	5.88208	0
804	38.8905	9.05798	6.55249	9.30572	0
89	1.22983	1	2.52548	1.94564	0
517	56.2341	12.1881	7.36525	9.56024	0
872	67.317	13.3352	5.4737	7.23394	0
296	11.5478	3.24877	2.94273	5.67422	0
341	147.221	30.7809	14.5902	8.65964	0
632	82.047	16.2531	5.32798	6.15265	0
879	25.7132	7.77365	13.3352	8.89649	0
505	30.5053	6.09756	2.99614	5.88208	0
680	39.2419	9.2224	4.82607	5.4737	0
820	27.6316	7.84389	6.32093	7.98627	0
401	6.79253	2.66552	6.37804	6.26434	0
639	44.9101	10.0904	4.41094	7.2993	0
557	176.236	36.1904	16.6977	8.65964	0
191	1	1	1.104	1.61076	0
62	5.72549	1.40746	1.15478	1.01815	0
851	5.09368	1.53993	1.32158	1.06499	0
714	9.13982	3.24877	2.83874	8.81683	0
389	1794.35	321.968	23.928	9.13982	0
989	99.1046	18.9384	2.5483	8.89649	0
949	79.1476	15.8204	9.56024	11.3419	0
967	53.2798	12.1881	1.55384	9.3898	0
377	38.8905	8.65964	6.97831	9.13982	0
938	222.667	42.5507	13.5773	9.05798	0
429	46.5553	10.2735	3.07809	7.04136	0
544	51.8613	11.9709	6.20824	8.73788	0
796	59.3523	15.5384	13.9486	9.56024	0
398	45.3158	10.6499	8.73788	8.5821	0
883	7.10497	2.35014	2.78813	6.20824	0
271	1794.35	327.812	62.0824	8.65964	0
890	83.5363	17.9435	10.3663	10.2735	0
610	17.1544	4.69759	4.53158	7.2993	0
562	36.1904	7.2993	4.82607	5.82942	0
588	19.9885	4.69759	2.05353	5.88208	0
900	69.7831	14.7221	7.77365	8.97687	0
603	289.026	55.7306	16.2531	9.82172	0
645	6.67143	1.99885	1.32158	5.04807	0
373	991.046	181.056	35.5452	5.42469	0
251	60.4296	12.5215	3.75162	7.98627	0
178	1333.52	235.014	52.8027	7.91476	0
958	156.788	31.3396	20.5353	11.5478	0
689	5.52316	1.74658	2.20673	6.15265	0
893	307.809	60.9756	22.6709	11.2404	0
972	25.2548	5.62341	5.88208	10.1815	0
583	40.6794	10.1815	7.10497	8.2047	0
731	35.2269	8.05842	3.36778	5.93523	0
815	2571.32	469.759	2.16739	15.8204	0
298	1910.95	228.757	41.4178	6.97831	0
497	77.7365	11.9709	6.8539	8.65964	0
694	23.7137	5.77722	5.88208	8.65964	0
570	54.2469	11.5478	12.079	10.8432	0
641	59.3523	14.0746	9.13982	9.2224	0
919	57.7722	12.6346	1.24094	12.4094	0
905	32.1968	9.30572	7.49894	10.2735	0
505	89.7687	18.1056	9.82172	8.50526	0
847	51.397	10.5545	3.65174	5.82942	0
674	61.5265	12.9802	8.73788	9.82172	0
974	90.5798	17.9435	12.1881	8.35363	0
873	9222.4	1654.82	2.28757	13.9486	0
884	42.9351	6.97831	1.36999	7.49894	0
83	22.4679	4.49101	3.27812	5.93523	0
615	39.2419	6.91582	2.73842	5.62341	0
947	162.531	28.1332	9.73377	8.5821	0
72	1.53993	1	1.07461	4.82607	0
776	25.0287	6.26434	1.00904	7.04136	0
184	685.39	118.637	23.928	6.79253	0
731	39.2419	9.82172	8.13123	9.3898	0
530	15.3993	4.17921	3.92419	6.67143	0
642	10.7461	2.81332	2.20673	4.91367	0
415	42.5507	9.2224	4.1047	6.7317	0
883	166.977	32.1968	12.6346	8.2047	0
156	1286.4	222.667	21.4799	4.78286	0
647	39.2419	9.30572	4.61384	8.35363	0
807	111.397	21.4799	9.47464	9.2224	0
475	43.323	10	3.45989	7.10497	0
735	109.411	21.2875	8.05842	6.97831	0
943	101.815	22.4679	2.12875	10.2735	0
909	13.2158	3.33762	1.82692	6.15265	0
871	1027.35	181.056	36.1904	6.79253	0
981	49.5807	14.0746	19.4564	12.6346	0
325	4.14178	1.29802	2.64165	6.43567	0
527	8.50526	2.12875	2.73842	5.62341	0
112	1333.52	241.442	42.5507	3.78552	0
917	51.397	10.1815	1.21881	8.27883	0
80	71.6917	68.539	333.762	21.8697	0
645	17.0008	5.28027	3.33762	7.84389	0
615	23.7137	5.82942	4.37144	6.09756	0
683	266.552	50.9368	11.1397	9.82172	0
845	21.8697	5.72549	3.45989	5.72549	0
130	1610.76	286.438	56.2341	4.65553	0
542	67.317	12.1881	5.72549	7.63506	0
290	15.8204	3.24877	1.87688	4.29351	0
246	1321.58	228.757	46.9759	7.63506	0
677	55.2316	12.6346	7.70404	9.56024	0
874	38.8905	9.82172	8.97687	9.73377	0
818	72.3394	13.5773	3.99542	6.7317	0
737	10.8432	3.1059	3.1059	7.2993	0
1005	1.03663	13.8237	1.96322	7.98627	0
346	11.1397	3.24877	2.76316	6.26434	0
824	22.4679	5.72549	1.36999	5.57306	0
535	25.9455	5.67422	3.75162	6.67143	0
455	20.1691	6.37804	7.98627	8.05842	0
970	174.658	33.3762	10.1815	9.91046	0
498	8.50526	2.01691	2.18697	5.04807	0
968	7.36525	2.81332	5.42469	8.2047	0
218	11.4444	2.64165	1.07461	3.88905	0
531	7.36525	2.3291	2.01691	5.88208	0
787	118.637	24.3623	10.0904	10.0904	0
686	8.05842	3.55452	7.10497	8.2047	0
746	40.3152	9.13982	4.69759	6.7317	0
917	250.287	45.7253	1.29802	9.13982	0
496	74.318	15.3993	4.3323	5.4737	0
632	1.71544	1.19709	2.59455	6.97831	0
556	18.1056	4.1047	2.61799	4.86968	0
882	43.323	11.9709	11.3419	8.97687	0
174	1.00904	1	2.5483	1.66977	0
979	45.3158	9.56024	1.11397	6.67143	0
651	181.056	36.1904	13.3352	8.73788	0
743	147.221	26.4165	4.21697	9.13982	0
642	77.7365	15.9634	6.7317	6.20824	0
832	38.5423	9.73377	3.55452	10.1815	0
121	1.046	1	2.10969	2.28757	0
594	4.29351	1.53993	2.3928	4.61384	0
100	15.2614	4.65553	4.17921	7.49894	0
717	28.3874	7.98627	10.1815	9.05798	0
942	72.3394	14.9893	4.17921	6.26434	0
492	13.0975	3.36778	2.59455	7.16917	0
515	42.9351	9.3898	6.67143	7.4318	0
975	23.928	5.09368	3.33762	5.93523	0
519	17.7828	6.15265	10.0904	8.5821	0
927	33.6778	8.89649	9.56024	10.5545	0
336	9.3898	2.91638	2.24679	5.28027	0
126	12.9802	3.1059	1.81056	4.95807	0
570	29.4273	6.97831	3.61904	6.49382	0
474	31.6228	6.55249	2.26709	4.3323	0
954	13.4557	3.65174	4.45079	6.91582	0
666	83.5363	17.6236	11.5478	9.47464	0
541	19.1095	4.3323	2.50287	7.36525	0
349	81.3123	17.1544	6.8539	7.04136	0
356	8.89649	2.22667	1.68485	4.82607	0
418	19.9885	5.52316	3.19085	9.3898	0
327	3.45989	1.17574	1.18637	3.19085	0
766	58.2942	12.1881	8.35363	8.97687	0
935	176.236	35.5452	1.92822	11.4444	1
96	1.64	1.38237	3.71803	8.05842	1
585	5.18613	2.07208	4.1047	6.49382	1
962	44.1094	9.56024	1.12404	8.4291	1
216	1.2864	1	1.26346	3.21968	1
110	1	1.30975	1.00904	4.3323	1
870	96.4662	21.2875	9.64662	10.5545	1
590	8.13123	2.0908	1.89384	4.78286	1
166	9.13982	3.05053	4.82607	6.7317	1
499	85.821	17.9435	9.05798	8.05842	1
396	26.1799	6.8539	5.42469	8.27883	1
776	54.737	12.1881	4.95807	6.97831	1
686	15.6788	5.98885	6.67143	9.2224	1
213	205.353	38.1972	9.47464	7.36525	1
610	41.4178	9.56024	6.43567	7.10497	1
463	24.5824	6.04296	2.99614	5.72549	1
611	64.9382	13.4557	3.81972	5.00286	1
982	7.98627	2.73842	2.61799	6.32093	1
981	111.397	22.4679	1.15478	8.89649	1
882	25.0287	6.91582	9.56024	9.47464	1
567	62.6434	12.1881	5.67422	6.20824	1
444	4.45079	1.59634	1.65482	5.28027	1
984	26.896	6.7317	1.77828	5.00286	1
533	6.91582	1.79435	1.17574	4.37144	1
963	22.4679	8.73788	14.5902	10.9411	1
511	61.5265	12.4094	11.6522	9.2224	1
426	5.88208	1.87688	2.26709	4.74003	1
711	37.1803	9.2224	5.82942	7.36525	1
678	29.6931	6.55249	2.48045	6.15265	1
405	2713.9	482.607	98.2172	7.63506	1
782	74.9894	11.5478	3.92419	6.04296	1
756	15.3993	4.1047	2.76316	6.97831	1
957	37.5162	8.05842	4.14178	6.97831	1
928	60.4296	12.2983	4.82607	6.43567	1
617	63.2093	12.7488	6.79253	7.4318	1
189	14.3301	3.68473	2.0908	4.91367	1
667	8.05842	2.30824	1.14444	4.65553	1
485	32.7812	8.05842	6.97831	7.4318	1
605	41.4178	8.97687	6.49382	8.05842	1
736	108.432	21.0969	6.7317	8.73788	1
756	73.6525	17.3094	11.9709	9.82172	1
701	27.139	6.09756	2.94273	4.95807	1
1015	48.6968	14.8551	19.8096	11.3419	1
883	5.93523	1.70008	1.77828	5.93523	1
842	20.908	4.86968	1.27488	5.18613	1
432	94.7464	18.4342	7.63506	9.82172	1
91	2480.45	449.101	79.1476	3.99542	1
617	182.692	31.059	15.1247	9.91046	1
709	39.2419	7.77365	4.45079	6.37804	1
435	22.2667	7.04136	5.32798	8.2047	1
768	62.0824	12.2983	7.77365	8.97687	1
493	5.77722	1.86008	3.61904	5.52316	1
687	64.9382	14.0746	6.32093	7.98627	1
997	89.7687	19.1095	2.07208	9.73377	1
994	125.215	24.8045	11.5478	8.81683	1
861	7.4318	2.22667	2.01691	5.82942	1
433	25.0287	5.37612	2.6896	5.18613	1
163	1.59634	1.01815	1.05545	2.73842	1
720	2.73842	1.17574	2.16739	4.91367	1
606	201.691	39.2419	13.5773	9.05798	1
862	54.737	13.8237	13.4557	10.6499	1
633	19.2822	6.04296	7.2993	7.91476	1
238	21.0969	5.23299	3.55452	7.5667	1
858	15.5384	5.32798	7.04136	9.30572	1
650	45.7253	10.7461	8.2047	7.98627	1
964	174.658	33.0774	1.09411	8.97687	1
873	85.821	20.1691	16.1076	11.04	1
676	41.7921	8.65964	3.45989	7.49894	1
992	32.1968	8.65964	11.04	10.2735	1
472	7.36525	4.03152	9.73377	8.4291	1
1008	62.0824	12.864	5.00286	7.5667	1
511	20.908	5.67422	5.42469	7.10497	1
305	15.8204	3.85423	1.96322	4.74003	1
1006	43.323	10	1.29802	7.10497	1
980	1.01815	17.1544	1.11397	8.65964	1
641	84.291	17.3094	11.04	8.89649	1
254	19.9885	5.09368	5.72549	8.35363	1
982	25.7132	5.77722	3.52269	7.36525	1
590	7.2993	2.5483	2.41442	7.16917	1
883	71.0497	15.1247	10.9411	8.2047	1
486	179.435	35.2269	14.3301	8.81683	1
490	22.8757	5.23299	1.87688	5.62341	1
496	36.5174	7.63506	2.81332	6.55249	1
781	7.4318	1.61076	2.20673	4.95807	1
750	20.1691	5.1397	2.6896	5.98885	1
943	36.5174	9.64662	7.84389	9.91046	1
540	291.638	54.737	15.2614	9.30572	1
534	20.5353	5.82942	5.52316	6.67143	1
444	8.4291	2.24679	1.74658	5.18613	1
975	1.16522	19.9885	1.05545	10	1
929	1.104	19.6322	23.291	14.0746	1
612	133.352	25.7132	10.0904	8.50526	1
605	254.83	48.2607	13.4557	8.05842	1
629	21.2875	6.15265	8.50526	7.98627	1
808	7.91476	2.26709	1.82692	5.4737	1
754	250.287	50.0286	25.9455	11.1397	1
680	10.0904	2.50287	2.22667	4.86968	1
102	20.908	4.49101	1.56788	3.85423	1
677	11.5478	4.65553	8.13123	8.50526	1
99	1.94564	1.02735	1.30975	4.14178	1
638	22.0673	5.52316	4.37144	6.79253	1
445	91.3982	21.0969	11.2404	10	1
279	83.5363	16.8485	5.4737	6.26434	1
460	74.318	14.7221	3.92419	7.70404	1
384	42.1697	8.50526	7.4318	8.65964	1
966	173.094	32.4877	13.2158	11.04	1
104	1.17574	1.03663	1.09411	4.37144	1
742	6.91582	1.91095	2.35014	6.43567	1
991	226.709	48.6968	33.3762	12.079	1
404	30.5053	7.63506	4.3323	6.91582	1
941	2.50287	82.7883	1.87688	11.1397	1
882	205.353	41.4178	15.3993	11.6522	1
562	53.7612	12.079	8.50526	7.98627	1
114	352.269	66.7143	17.3094	7.36525	1
858	51.397	13.2158	14.5902	10.3663	1
722	33.9821	8.2047	4.86968	7.23394	1
983	18.2692	4.41094	2.76316	5.67422	1
590	110.4	22.2667	7.2993	8.13123	1
488	8.73788	2.52548	2.30824	4.61384	1
555	25.7132	7.36525	7.04136	8.97687	1
953	112.404	22.4679	10.1815	10.5545	1
561	7.4318	2.3291	1.64	4.95807	1
905	45.3158	10.5545	8.4291	8.5821	1
115	567.422	98.2172	20.3514	2.73842	1
561	9.47464	3.33762	4.78286	8.97687	1
137	1.43301	1.01815	1.15478	5.52316	1
454	77.0404	15.6788	3.24877	7.2993	1
455	2.91638	1.29802	1.25215	5.37612	1
107	2.86438	1.24094	1.15478	3.30774	1
675	8.27883	2.3928	1.40746	4.86968	1
454	378.552	69.1582	14.2018	4.41094	1
1013	375.162	67.9253	1.104	11.8637	1
519	28.3874	6.7317	4.82607	6.37804	1
970	44.5079	12.5215	6.79253	12.5215	1
438	33.9821	7.91476	5.82942	7.63506	1
950	29.6931	7.36525	8.05842	7.36525	1
919	44.9101	9.3898	2.22667	7.2993	1
183	100.904	20.1691	5.57306	5.77722	1
694	60.4296	14.5902	9.64662	9.82172	1
629	134.557	27.139	11.6522	9.13982	1
850	12.864	3.1059	2.16739	4.69759	1
522	2548.3	441.094	63.2093	9.64662	1
847	55.2316	11.7574	7.2993	8.2047	1
967	1	13.8237	7.91476	9.64662	1
77	1.49893	1	2.89026	3.27812	1
702	110.4	24.3623	14.8551	9.05798	1
404	79.8627	16.1076	6.91582	7.49894	1
662	8.35363	2.12875	1.25215	5.52316	1
994	12.079	4.82607	8.97687	10.3663	1
822	19.4564	5.4737	6.15265	7.04136	1
350	10.3663	3.71803	7.63506	6.8539	1
663	69.1582	15.8204	8.5821	8.89649	1
478	133.352	25.483	7.98627	6.91582	1
938	149.893	29.9614	15.2614	10.9411	1
598	27.6316	6.43567	2.5483	7.84389	1
976	23.7137	5.09368	2.57132	5.37612	1
79	8.73788	1.84342	1.47221	4.57253	1
434	29.6931	7.5667	9.56024	10	1
579	16.1076	5.37612	8.35363	9.56024	1
1004	162.531	31.059	9.05798	7.84389	1
757	128.64	24.5824	6.79253	7.70404	1
683	52.3299	12.079	8.2047	8.65964	1
487	7.2993	2.35014	4.1047	6.67143	1
935	55.7306	12.079	10.46	10.2735	1
881	47.4003	9.73377	4.03152	5.98885	1
506	11.6522	3.21968	3.24877	6.26434	1
703	27.139	6.37804	2.64165	7.5667	1
664	34.9115	8.13123	8.65964	8.2047	1
538	22.0673	5.88208	6.43567	8.4291	1
987	139.486	29.1638	19.4564	10.5545	1
603	21.8697	6.55249	4.29351	7.91476	1
364	3.61904	1.32158	1.70008	5.37612	1
293	4.95807	1.81056	2.5483	6.43567	1
937	1.03663	35.2269	1.17574	10.1815	1
492	18.6008	4.74003	3.61904	6.37804	1
721	117.574	23.0824	7.91476	6.8539	1
779	36.8473	8.4291	5.93523	8.4291	1
825	29.4273	8.35363	11.7574	9.82172	1
818	21.2875	4.82607	3.13396	5.72549	1
535	86.5964	17.7828	6.61169	7.36525	1
706	14.5902	5.57306	10.0904	8.05842	1
665	18.6008	5.04807	2.03514	7.70404	1
500	13.4557	4.49101	3.65174	6.49382	1
281	54.737	12.6346	6.97831	8.81683	1
745	21.8697	5.37612	2.12875	5.37612	1
373	27.3842	7.49894	10.3663	8.73788	1
529	39.9542	8.89649	4.37144	5.00286	1
662	56.7422	11.4444	5.04807	6.8539	1
611	9.2224	2.76316	3.05053	5.72549	1
1011	60.9756	13.2158	9.56024	9.82172	1
98	241.442	42.5507	8.81683	3.36778	1
508	562.341	98.2172	18.7688	5.57306	1
969	22.2667	5.04807	1.81056	5.28027	1
689	19.8096	4.86968	3.36778	6.43567	1
794	66.1169	13.2158	4.25507	6.61169	1
793	39.2419	8.13123	10.2735	9.3898	1
877	62.6434	12.4094	3.95964	5.88208	1
748	23.5014	6.61169	4.17921	7.91476	1
948	17.9435	4.82607	4.41094	6.09756	1
621	11.8637	3.36778	2.01691	6.04296	1
768	11.4444	3.58664	4.37144	6.20824	1
357	2206.73	399.542	81.3123	7.16917	1
948	1.05545	32.4877	1.94564	11.1397	1
206	53.2798	11.1397	6.67143	7.5667	1
519	89.7687	17.3094	5.67422	8.05842	1
685	39.2419	9.64662	11.04	10.3663	1
338	7169.17	1252.15	235.014	9.30572	1
731	33.9821	8.2047	2.86438	7.16917	1
328	57.2549	10.8432	2.99614	5.04807	1
470	64.9382	14.0746	5.37612	7.49894	1
413	26.1799	5.62341	2.76316	7.2993	1
634	19.2822	4.65553	2.86438	7.10497	1
920	107.461	24.5824	14.5902	10.46	1
602	14.2018	3.24877	2.3928	4.45079	1
584	1407.46	252.548	52.3299	9.64662	1
616	50.0286	9.30572	2.99614	5.23299	1
744	23.928	5.88208	3.75162	6.43567	1
516	8.2047	3.36778	6.97831	8.73788	1
862	26.4165	7.4318	5.98885	8.65964	1
166	4.37144	1.38237	2.12875	3.92419	1
68	33.6778	7.36525	2.30824	2.01691	1
347	7.49894	3.05053	5.62341	7.4318	1
738	23.7137	5.57306	4.61384	7.04136	1
940	49.1367	10.5545	4.78286	7.70404	1
536	28.6438	7.5667	5.82942	7.63506	1
868	1309.75	239.28	52.3299	6.8539	1
685	16.8485	6.37804	11.1397	8.97687	1
530	49.5807	10.3663	6.15265	7.16917	1
353	114.444	22.8757	13.0975	8.89649	1
1015	34.9115	7.4318	1.15478	7.70404	1
851	186.008	34.2891	9.82172	9.13982	1
540	4.37144	1.51247	1.2864	4.86968	1
184	10.8432	2.61799	2.05353	4.95807	1
539	22.0673	5.28027	1.81056	7.49894	1
995	47.8286	10.8432	7.84389	7.98627	1
692	83.5363	16.1076	5.88208	8.35363	1
390	4.61384	1.68485	2.3291	4.53158	1
575	25.9455	6.43567	4.57253	8.81683	1
138	108.432	20.5353	8.05842	6.55249	1
649	254.83	48.2607	12.1881	9.56024	1
895	57.7722	12.4094	1.96322	9.73377	1
776	43.323	8.97687	3.27812	7.2993	1
487	19.9885	4.86968	2.86438	6.7317	1
817	36.5174	8.65964	5.04807	7.84389	1
540	88.9649	18.1056	12.864	8.89649	1
648	71.0497	14.8551	10.7461	10.3663	1
538	22.2667	6.49382	7.5667	10	1
600	60.9756	13.3352	8.5821	8.65964	1
589	7.04136	1.59634	2.3928	5.52316	1
992	15.8204	8.05842	1.08432	10.5545	1
661	74.318	16.5482	10.2735	9.82172	1
502	100.904	19.6322	8.35363	7.23394	1
524	46.5553	10	4.41094	7.16917	1
461	3.78552	1.30975	1.51247	4.29351	1
778	22.4679	6.7317	7.36525	8.73788	1
70	1.07461	1	1.68485	3.75162	1
784	57.2549	12.2983	4.57253	6.55249	1
974	57.2549	15.1247	15.9634	9.3898	1
692	319.085	59.8885	18.7688	9.56024	1
882	7.63506	2.07208	3.02321	6.8539	1
489	88.9649	18.7688	10.9411	8.73788	1
995	26.6552	6.26434	1.15478	8.2047	1
404	26.4165	5.88208	1.64	4.17921	1
853	17.7828	5.09368	5.72549	7.49894	1
973	19.1095	6.61169	8.73788	8.73788	1
744	28.9026	8.73788	10.6499	9.47464	1
105	2.3291	1.08432	1.13419	4.65553	1
118	1.2864	1	1.14444	1	1
785	125.215	25.9455	12.079	9.30572	1
862	100	24.1442	5.67422	9.64662	1
1017	122.983	24.5824	11.7574	9.73377	1
563	212.875	40.3152	12.1881	7.4318	1
599	4.41094	1.29802	1.19709	4.21697	1
135	7.77365	1.81056	1.08432	2.78813	1
56	1094.11	196.322	37.5162	2.96931	1
628	71.0497	15.6788	8.4291	8.73788	1
411	76.3506	15.1247	9.47464	9.2224	1
708	35.5452	8.2047	4.61384	7.23394	1
560	20.7208	4.25507	1.73094	5.67422	1
822	17.0008	4.57253	2.3928	8.65964	1
603	35.2269	8.5821	6.97831	7.70404	1
454	2308.24	399.542	76.3506	7.23394	1
671	2548.3	399.542	77.7365	19.1095	1
866	199.885	35.8664	10.1815	8.97687	1
816	138.237	23.0824	6.04296	7.91476	1
920	302.321	53.7612	19.6322	11.6522	1
780	22.6709	6.09756	7.36525	7.91476	1
552	12.1881	3.88905	4.61384	8.13123	1
376	13.0975	3.88905	3.81972	5.88208	1
192	166.977	30.2321	10.6499	7.4318	1
823	41.4178	9.82172	6.67143	7.84389	1
850	15.5384	4.69759	5.93523	6.49382	1
509	25.9455	6.79253	4.61384	8.2047	1
937	24.5824	6.55249	8.5821	7.5667	1
590	52.8027	11.9709	6.61169	7.84389	1
670	42.5507	10.8432	8.4291	8.13123	1
324	130.975	27.3842	9.56024	7.70404	1
861	120.79	26.4165	13.4557	9.82172	1
637	15.6788	4.37144	3.39821	6.55249	1
985	42.5507	9.2224	6.97831	8.89649	1
578	7.5667	2.14799	4.06794	5.57306	1
863	16.2531	4.21697	2.73842	5.28027	1
257	513.97	94.7464	7.16917	5.77722	1
79	1.21881	1	2.28757	3.27812	1
716	35.8664	8.35363	7.16917	7.04136	1
547	125.215	23.928	10.46	8.81683	1
753	47.4003	9.91046	2.35014	5.88208	1
960	44.5079	12.5215	1.15478	10.9411	1
944	6.97831	1.98096	1.02735	7.04136	1
169	22.2667	4.86968	1.30975	2.91638	1
680	92.224	19.6322	9.2224	8.97687	1
982	30.5053	8.35363	6.37804	8.13123	1
612	36.5174	7.77365	2.43623	5.28027	1
64	1700.08	299.614	59.3523	5.93523	1
929	11.1397	3.07809	1.17574	5.67422	1
910	181.056	39.2419	22.8757	11.04	1
899	90.5798	18.6008	1.18637	10	1
496	182.692	35.2269	13.2158	8.81683	1
348	6.97831	1.58204	1.11397	4.49101	1
238	113.419	21.8697	9.13982	6.55249	1
982	54.737	12.864	1.86008	7.77365	1
509	15.6788	5.57306	6.37804	8.81683	1
739	35.5452	8.13123	5.57306	8.05842	1
916	28.3874	6.43567	2.3291	6.61169	1
94	421.697	75.667	15.6788	4.1047	1
745	56.7422	12.2983	7.5667	9.91046	1
425	40.6794	9.3898	5.72549	7.04136	1
648	125.215	24.8045	9.30572	8.35363	1
542	35.5452	9.56024	8.73788	8.50526	1
81	1.00904	1	1.07461	1	1
461	93.898	18.9384	9.56024	7.36525	1
372	94.7464	18.2692	6.43567	9.13982	1
946	1.07461	21.8697	1.104	12.2983	1
364	58.8208	13.4557	8.97687	9.3898	1
389	18.6008	5.23299	3.49115	7.77365	1
647	7.77365	1.79435	2.16739	3.85423	1
443	12.4094	4.21697	5.77722	8.35363	1
272	149.893	28.9026	8.27883	8.27883	1
118	1.65482	1.03663	1.22983	5.04807	1
668	105.545	22.8757	13.0975	9.82172	1
736	10	2.66552	1.49893	5.00286	1
878	144.596	29.6931	12.079	10.0904	1
679	15.1247	4.06794	2.10969	6.8539	1
208	10.8432	3.07809	2.01691	5.52316	1
607	32.4877	9.13982	8.35363	9.2224	1
950	80.5842	16.6977	1.12404	6.8539	1
881	1.00904	3.95964	5.09368	11.5478	1
1005	27.6316	5.82942	2.52548	7.16917	1
802	278.813	50.4807	9.2224	9.3898	1
90	1.86008	1.64	1.05545	3.52269	1
640	66.7143	14.8551	8.65964	8.89649	1
359	35.8664	9.13982	5.72549	7.63506	1
696	84.291	18.4342	6.7317	9.05798	1
651	85.0526	19.2822	12.4094	9.64662	1
891	15.5384	3.85423	2.0908	6.67143	1
808	21.8697	5.28027	3.36778	5.09368	1
720	7.49894	2.0908	1.51247	5.04807	1
505	50.9368	10.8432	4.06794	8.4291	1
591	187.688	36.1904	13.2158	8.27883	1
935	11.2404	3.85423	4.86968	6.67143	1
455	10.1815	2.50287	2.83874	4.74003	1
780	7.77365	2.50287	2.73842	5.1397	1
549	4.86968	1.44596	1.27488	4.21697	1
936	30.5053	6.55249	1.07461	7.36525	1
231	42.1697	10	3.85423	8.35363	1
476	116.522	23.7137	8.5821	7.63506	1
755	46.5553	10.46	6.20824	8.27883	1
774	18.4342	4.49101	2.52548	7.16917	1
555	111.397	24.8045	15.2614	9.91046	1
644	132.158	25.2548	7.63506	6.8539	1
338	2525.48	445.079	87.3788	8.35363	1
517	29.1638	6.15265	3.36778	6.09756	1
100	1.40746	1.00904	1.43301	3.05053	1
921	171.544	33.0774	16.2531	9.47464	1
749	26.4165	5.72549	3.68473	7.84389	1
452	45.7253	9.30572	4.3323	6.26434	1
500	5.37612	1.52614	1.35773	4.95807	1
706	76.3506	16.1076	8.81683	8.97687	1
859	46.9759	12.2983	3.33762	9.3898	1
537	85.0526	17.9435	10.5545	8.65964	1
330	88.9649	17.7828	6.8539	7.91476	1
842	19.9885	5.23299	3.42891	6.20824	1
446	9.91046	3.99542	7.36525	8.97687	1
456	69.1582	13.4557	3.33762	4.86968	1
641	23.291	5.67422	3.02321	8.73788	1
712	23.5014	5.67422	2.48045	5.93523	1
222	12.6346	4.17921	3.92419	7.91476	1
658	254.83	49.1367	18.1056	9.47464	1
822	28.6438	7.70404	6.26434	9.73377	1
748	60.4296	13.0975	9.73377	9.05798	1
780	21.0969	5.52316	4.1047	7.70404	1
473	257.132	50.0286	15.3993	10.1815	1
894	29.6931	7.84389	6.55249	8.05842	1
726	112.404	22.6709	3.92419	9.30572	1
978	165.482	33.0774	10.3663	10.6499	1
805	45.7253	10.2735	8.65964	8.05842	1
761	29.9614	6.79253	4.1047	6.26434	1
64	1.046	1.01815	1.32158	2.3928	1
961	77.7365	17.3094	10.9411	10.8432	1
502	14.2018	3.39821	1.40746	5.00286	1
515	257.132	50.0286	19.1095	8.5821	1
662	107.461	20.3514	8.27883	5.82942	1
903	48.6968	11.04	7.04136	9.91046	1
570	5.28027	1.18637	1.16522	3.55452	1
718	52.3299	10.7461	3.16228	4.53158	1
861	27.8813	6.37804	2.48045	5.32798	1
570	111.397	22.0673	7.91476	6.97831	1
429	27.3842	6.97831	5.28027	6.8539	1
863	28.9026	6.20824	3.42891	6.49382	1
286	78.4389	14.2018	4.3323	5.18613	1
600	30.7809	6.67143	5.1397	7.91476	1
953	22.8757	6.49382	8.27883	7.63506	1
948	38.8905	12.9802	1.48551	14.2018	1
991	19.2822	5.82942	1.104	7.84389	1
936	4104.7	813.123	500.286	21.8697	1
144	220.673	34.2891	3.81972	6.55249	1
121	5232.99	770.404	148.551	11.6522	1
759	15.3993	2.91638	1.89384	4.78286	1
705	3684.73	582.942	1.11397	7.49894	1
700	259.455	40.3152	18.1056	9.82172	1
73	71.0497	12.5215	6.91582	5.1397	1
455	39.9542	6.8539	4.82607	6.04296	1
827	14.3301	5.52316	5.57306	8.5821	1
83	1.046	1	3.13396	2.83874	1
580	101.815	19.4564	9.3898	7.98627	1
588	50.0286	11.4444	7.5667	7.49894	1
1010	33.0774	7.70404	4.37144	7.77365	1
452	34.5989	7.98627	3.13396	6.49382	1
86	1.27488	1	1.2864	1	1
983	110.4	22.2667	9.2224	10.3663	1
578	321.968	57.7722	12.7488	8.2047	2
683	51.397	10.0904	4.61384	6.7317	2
543	44.9101	10.0904	2.59455	7.10497	2
517	43.7144	10.1815	11.04	7.91476	2
113	2.24679	1.03663	1.16522	5.42469	2
637	191.095	36.1904	13.6999	10.1815	2
777	11.2404	3.39821	2.5483	6.91582	2
664	79.8627	16.1076	7.10497	6.26434	2
295	1826.92	330.774	63.7804	5.77722	2
977	20.908	7.70404	14.4596	11.3419	2
750	27.3842	8.05842	10.0904	9.2224	2
908	85.821	17.9435	1.30975	9.13982	2
937	15.5384	4.1047	1.11397	4.86968	2
629	27.3842	7.49894	6.67143	9.05798	2
114	820.47	144.596	25.483	4.95807	2
123	1.29802	1	1.30975	3.19085	2
724	152.614	30.7809	14.2018	9.47464	2
573	33.6778	7.04136	2.45824	7.4318	2
115	2.43623	1.05545	1.27488	4.06794	2
681	11.4444	4.57253	6.26434	9.30572	2
943	23.5014	5.52316	4.21697	6.15265	2
383	21.8697	6.37804	8.81683	9.05798	2
958	10.3663	5.00286	9.2224	8.5821	2
672	119.709	22.2667	6.55249	6.91582	2
538	399.542	74.9894	22.0673	9.30572	2
760	46.5553	11.7574	15.1247	9.3898	2
67	43.323	8.81683	2.52548	2.28757	2
805	63.7804	12.6346	3.78552	7.16917	2
847	72.3394	15.8204	12.6346	10.0904	2
536	24.5824	5.23299	2.07208	5.4737	2
92	54.737	11.3419	3.58664	3.55452	2
945	49.5807	13.4557	14.4596	10.8432	2
969	116.522	21.8697	4.91367	7.91476	2
241	39.5964	8.73788	1.51247	3.61904	2
630	36.8473	7.49894	2.35014	5.42469	2
174	4913.67	881.683	152.614	7.04136	2
600	94.7464	15.8204	5.88208	7.91476	2
502	29.1638	6.7317	4.91367	7.4318	2
682	82.7883	14.3301	7.36525	8.5821	2
651	112.404	20.3514	6.37804	7.23394	2
732	108.432	19.9885	7.77365	8.35363	2
844	615.265	107.461	14.5902	8.50526	2
870	51.8613	9.91046	3.61904	6.20824	2
589	5.88208	2.16739	6.8539	6.7317	2
946	68.539	12.7488	1.32158	9.91046	2
552	35.8664	7.5667	1.62531	4.3323	2
619	19.8096	5.04807	4.25507	6.15265	2
440	57.2549	11.04	7.10497	7.4318	2
74	2.3928	1.01815	1.29802	3.78552	2
674	7365.25	1345.57	245.824	8.2047	2
57	1.01815	1	1.09411	1	2
714	286.438	41.7921	13.6999	10.1815	2
499	14.0746	5.23299	9.30572	8.5821	2
542	30.7809	7.23394	4.82607	7.36525	2
492	61.5265	12.1881	5.88208	8.35363	2
249	37.1803	7.77365	2.20673	8.13123	2
830	90.5798	18.9384	14.2018	9.3898	2
700	149.893	29.9614	9.64662	9.3898	2
801	97.3377	19.4564	9.3898	8.05842	2
538	84.291	16.8485	8.89649	8.73788	2
332	38.5423	7.70404	4.03152	6.8539	2
944	7.23394	1.89384	2.12875	5.88208	2
639	14.7221	3.65174	1.16522	5.37612	2
609	38.1972	10.1815	7.84389	9.56024	2
333	593.523	109.411	25.483	9.64662	2
356	7.2993	1.87688	2.6896	3.68473	2
369	5.57306	1.81056	1.77828	7.10497	2
605	19.8096	5.32798	5.57306	7.2993	2
247	10.46	2.52548	1.2864	4.61384	2
537	34.5989	9.13982	11.1397	10.1815	2
855	27.8813	7.63506	7.63506	10.1815	2
590	42.1697	10.3663	9.13982	8.27883	2
605	19.4564	5.4737	4.86968	6.91582	2
816	1.00904	46.1384	1.29802	19.4564	2
481	47.4003	10.7461	6.49382	7.04136	2
639	62.6434	13.5773	7.63506	8.89649	2
901	44.1094	10.6499	9.13982	8.5821	2
493	47.8286	10.1815	3.85423	5.57306	2
88	1.74658	1.01815	1.47221	4.95807	2
701	158.204	31.9085	5.98885	9.13982	2
761	24.8045	6.09756	2.94273	5.93523	2
344	11.2404	4.95807	8.35363	9.05798	2
493	139.486	29.4273	10.2735	8.50526	2
106	9.56024	3.36778	2.6896	7.77365	2
249	158.204	29.1638	7.16917	6.15265	2
538	21.4799	4.82607	2.03514	6.15265	2
394	40.3152	8.97687	7.2993	8.2047	2
312	1998.85	355.452	45.3158	8.97687	2
638	13.6999	3.30774	2.52548	6.20824	2
951	87.3788	18.9384	10.5545	9.73377	2
949	44.1094	12.1881	11.9709	10.5545	2
68	2864.38	504.807	90.5798	4.78286	2
563	42.1697	7.70404	2.26709	5.62341	2
1012	18.4342	4.49101	3.49115	8.27883	2
208	59.8885	12.864	6.09756	7.5667	2
275	198.096	36.5174	10.9411	7.63506	2
781	47.4003	11.6522	9.73377	9.64662	2
949	19.2822	4.45079	3.02321	5.82942	2
706	257.132	49.1367	9.56024	9.47464	2
858	46.1384	11.4444	6.8539	8.65964	2
446	3133.96	562.341	112.404	8.73788	2
571	12.864	4.69759	8.50526	8.4291	2
898	191.095	38.1972	15.3993	8.89649	2
413	3.55452	1.59634	2.91638	6.91582	2
867	4.82607	2.45824	4.45079	9.82172	2
954	115.478	26.4165	21.6739	13.5773	2
374	12.9802	3.05053	2.12875	5.4737	2
933	36.5174	9.2224	4.1047	8.05842	2
618	28.3874	7.70404	10.0904	8.81683	2
666	41.7921	9.82172	4.61384	7.04136	2
669	21.0969	5.32798	1.66977	7.10497	2
779	71.6917	15.5384	10.6499	8.65964	2
261	41.047	9.82172	6.91582	8.35363	2
750	90.5798	17.9435	9.47464	10	2
899	113.419	23.928	7.63506	10	2
696	1928.22	345.989	67.317	8.05842	2
615	8.73788	2.24679	2.24679	6.26434	2
972	14.4596	3.58664	2.24679	4.86968	2
452	46.1384	10.9411	6.67143	8.27883	2
779	170.008	31.059	10.5545	7.91476	2
454	34.2891	7.84389	5.28027	7.36525	2
661	74.318	17.3094	13.4557	8.65964	2
199	1.73094	1.00904	2.22667	2.91638	2
490	2.0908	1.51247	3.78552	8.27883	2
622	17.4658	5.67422	6.37804	9.47464	2
669	44.1094	10.1815	3.55452	6.26434	2
764	182.692	35.5452	14.2018	10	2
784	113.419	21.4799	3.30774	6.15265	2
503	70.4136	14.9893	6.04296	8.97687	2
971	92.224	18.4342	6.91582	7.98627	2
69	194.564	33.6778	8.4291	2.57132	2
778	31.3396	7.70404	2.66552	5.67422	2
607	44.1094	10.9411	7.84389	7.63506	2
670	7.84389	2.59455	3.30774	6.49382	2
158	791.476	136.999	27.3842	6.04296	2
710	67.317	13.6999	3.99542	8.97687	2
376	129.802	24.3623	7.23394	9.2224	2
826	24.5824	8.35363	13.4557	9.91046	2
882	25.7132	7.4318	6.49382	8.35363	2
363	26.6552	5.88208	3.88905	8.13123	2
932	98.2172	21.8697	15.5384	10.9411	2
731	34.2891	8.65964	5.37612	7.49894	2
666	19.9885	4.86968	3.24877	6.7317	2
973	72.3394	16.2531	12.1881	9.47464	2
507	14.9893	3.52269	2.0908	6.20824	2
893	51.8613	10.6499	3.52269	6.15265	2
647	27.3842	6.7317	3.02321	5.62341	2
654	58.8208	14.3301	5.57306	9.91046	2
593	66.1169	13.4557	5.37612	7.5667	2
701	100	21.0969	6.79253	8.97687	2
677	42.1697	9.30572	5.57306	7.63506	2
646	69.1582	13.6999	4.1047	5.23299	2
762	36.1904	8.05842	4.65553	7.63506	2
638	119.709	23.0824	6.7317	6.55249	2
59	132.158	25.0287	3.07809	1.81056	2
527	174.658	33.9821	12.5215	8.2047	2
723	36.8473	10.0904	12.1881	9.56024	2
575	6.61169	2.05353	2.01691	4.3323	2
387	33.3762	7.4318	2.91638	6.04296	2
630	2.35014	1.24094	1.47221	4.65553	2
939	15.5384	3.99542	3.78552	7.4318	2
640	47.8286	11.04	6.61169	7.98627	2
90	36.8473	7.5667	1.73094	4.74003	2
570	5.32798	1.51247	2.01691	4.49101	2
596	19.2822	4.69759	3.88905	6.55249	2
531	100	19.2822	7.77365	7.04136	2
774	15.2614	4.86968	5.37612	7.23394	2
231	16.8485	4.17921	1.65482	3.99542	2
611	41.4178	8.5821	3.52269	5.98885	2
422	43.7144	10.3663	5.82942	7.4318	2
954	9.64662	3.49115	2.91638	7.23394	2
310	813.123	148.551	32.1968	7.2993	2
650	85.821	18.9384	10.6499	8.2047	2
341	8659.64	1512.47	281.332	9.64662	2
828	39.5964	8.97687	8.65964	8.73788	2
227	20.1691	5.09368	6.26434	8.4291	2
685	6.8539	1.89384	2.86438	5.1397	2
733	35.8664	7.91476	5.62341	7.04136	2
172	3.92419	1.53993	1.64	6.20824	2
508	16.8485	4.69759	5.42469	8.13123	2
637	3.45989	1.22983	1.29802	5.00286	2
946	31.3396	8.4291	9.13982	9.73377	2
970	25.7132	6.79253	6.15265	9.3898	2
387	53.7612	12.5215	10.6499	6.97831	2
959	82.7883	16.1076	5.57306	9.05798	2
78	2.35014	1.08432	1.21881	4.49101	2
987	27.6316	6.67143	1.18637	11.4444	2
693	98.2172	19.8096	5.98885	6.20824	2
112	3023.21	547.37	97.3377	6.15265	2
153	1309.75	222.667	43.323	5.82942	2
964	11.8637	2.94273	1.11397	6.55249	2
808	36.8473	8.65964	5.88208	8.89649	2
949	37.5162	9.56024	2.05353	8.4291	2
890	21.4799	7.4318	11.9709	10	2
111	897.687	161.076	29.1638	5.18613	2
536	30.5053	6.7317	4.61384	8.2047	2
79	1.79435	1.07461	1.36999	4.82607	2
704	17.9435	5.23299	3.16228	7.49894	2
953	86.5964	17.9435	8.89649	7.77365	2
588	168.485	29.1638	10.9411	7.10497	2
339	25.9455	5.52316	1.73094	5.00286	2
395	4913.67	897.687	177.828	9.82172	2
957	22.6709	5.1397	2.3291	7.10497	2
928	25.7132	6.15265	4.91367	9.13982	2
561	179.435	33.9821	12.079	8.50526	2
887	92.224	16.8485	6.26434	9.13982	2
1015	30.5053	5.98885	2.66552	4.82607	2
758	254.83	44.1094	11.9709	8.89649	2
789	1	2.89026	2.07208	6.79253	2
257	59.8885	13.0975	7.5667	7.84389	2
715	77.7365	14.5902	5.04807	6.49382	2
948	1.03663	7.4318	5.98885	9.73377	2
493	97.3377	19.6322	6.43567	7.5667	2
82	4.57253	1.22983	2.22667	4.21697	2
737	71.6917	15.6788	9.82172	9.30572	2
774	29.4273	7.10497	6.67143	8.2047	2
851	13.0975	5.1397	6.67143	8.73788	2
90	24.3623	5.32798	1.40746	3.39821	2
405	6.43567	1.47221	1.87688	5.32798	2
839	10.7461	5.42469	9.47464	10.46	2
458	4.91367	1.71544	1.25215	5.77722	2
673	50.4807	10.8432	6.20824	8.73788	2
56	2.6896	1.59634	4.91367	5.04807	2
156	14.8551	3.36778	1.77828	4.74003	2
183	47.8286	10.7461	3.05053	5.00286	2
201	2.16739	1.06499	1.25215	2.94273	2
480	28.6438	7.77365	6.43567	8.50526	2
746	50.0286	11.1397	7.77365	9.73377	2
533	31.9085	6.7317	2.59455	6.55249	2
704	51.8613	12.079	3.02321	7.84389	2
646	15.2614	3.71803	2.59455	6.49382	2
870	212.875	40.6794	17.6236	10.3663	2
992	35.2269	8.2047	4.3323	6.61169	2
615	20.1691	5.57306	4.37144	9.30572	2
636	78.4389	16.6977	2.91638	8.2047	2
563	161.076	33.0774	13.4557	9.2224	2
721	13.2158	3.58664	3.21968	7.36525	2
732	101.815	21.6739	7.91476	9.13982	2
435	37.8552	8.2047	2.52548	6.91582	2
964	52.3299	13.9486	1.24094	10.2735	2
377	108.432	21.8697	7.77365	7.49894	2
636	10.3663	3.75162	4.82607	8.5821	2
938	122.983	27.8813	20.7208	13.0975	2
388	6552.49	1207.9	220.673	9.64662	2
650	84.291	15.2614	7.4318	8.5821	2
757	14.4596	3.36778	1.35773	4.53158	2
951	78.4389	14.8551	3.92419	6.09756	2
442	171.544	33.3762	13.5773	9.47464	2
304	6.32093	2.41442	2.28757	5.98885	2
839	115.478	23.5014	6.79253	7.2993	2
520	42.5507	8.73788	2.78813	4.3323	2
175	4572.53	784.389	140.746	6.26434	2
493	30.5053	6.43567	4.82607	7.10497	2
661	16.2531	3.95964	3.85423	7.70404	2
920	116.522	30.5053	31.059	12.9802	2
722	27.8813	5.88208	2.83874	6.43567	2
322	3586.64	637.804	124.094	8.89649	2
823	205.353	34.5989	5.93523	9.64662	2
705	83.5363	16.2531	6.04296	8.5821	2
779	24.5824	7.77365	12.7488	8.97687	2
830	22.0673	6.8539	7.77365	9.73377	2
74	1.03663	1	1.16522	2.14799	2
972	36.5174	8.05842	3.39821	6.61169	2
780	14.2018	5.09368	8.97687	11.1397	2
925	218.697	41.4178	13.0975	10	2
936	2.99614	1.03663	1.21881	9.3898	2
109	445.079	75.667	15.6788	2.91638	2
679	36.5174	8.89649	4.03152	9.73377	2
855	21.0969	5.32798	3.99542	7.5667	2
840	63.7804	15.1247	11.1397	9.56024	2
938	118.637	23.291	13.5773	9.64662	2
603	75.667	15.9634	8.5821	8.35363	2
636	83.5363	18.4342	11.9709	8.05842	2
288	65.5249	13.5773	5.04807	7.2993	2
722	25.7132	7.63506	6.67143	9.56024	2
80	1.05545	1	1.16522	3.81972	2
521	12.6346	3.61904	4.69759	5.4737	2
847	29.1638	7.63506	7.4318	9.47464	2
906	61.5265	16.1076	12.4094	10.1815	2
984	93.0572	21.2875	21.6739	13.2158	2
89	6.8539	1.74658	1.104	4.49101	2
759	22.8757	6.61169	6.20824	8.05842	2
992	16.6977	4.61384	3.36778	6.20824	2
556	13.9486	4.06794	2.48045	6.20824	2
941	276.316	52.8027	15.1247	10.9411	2
946	187.688	39.2419	17.7828	11.5478	2
620	38.8905	8.4291	4.74003	8.4291	2
711	226.709	44.5079	21.6739	8.81683	2
870	17.3094	4.65553	6.61169	6.97831	2
483	4.3323	1.36999	2.3291	4.25507	2
338	34.5989	8.89649	6.26434	8.5821	2
725	63.7804	12.864	3.02321	8.97687	2
586	216.739	42.5507	14.2018	9.05798	2
733	19.4564	4.69759	2.64165	5.77722	2
288	2480.45	437.144	90.5798	8.50526	2
123	1.43301	1.00904	1.17574	3.52269	2
757	35.8664	7.98627	6.97831	8.81683	2
827	17.1544	4.69759	3.33762	7.04136	2
265	38.1972	7.91476	2.94273	7.04136	2
783	189.384	36.1904	11.6522	7.70404	2
681	115.478	24.8045	3.52269	7.10497	2
600	29.9614	6.97831	4.61384	6.67143	2
72	88.9649	16.5482	3.55452	3.92419	2
567	50.0286	9.64662	2.81332	6.15265	2
717	19.2822	5.42469	7.23394	8.50526	2
554	22.2667	6.55249	6.26434	9.30572	2
691	7.84389	2.45824	2.03514	5.98885	2
274	5.72549	2.18697	4.53158	7.4318	2
966	30.2321	6.91582	3.65174	6.15265	2
530	98.2172	19.6322	4.49101	7.63506	2
634	14.3301	6.32093	9.82172	10	2
928	162.531	37.1803	30.2321	12.079	2
93	11.6522	2.3928	1.02735	2.6896	2
601	87.3788	19.8096	11.7574	8.73788	2
769	90.5798	19.9885	14.4596	11.2404	2
519	6.8539	1.84342	1.98096	5.09368	2
849	134.557	26.1799	9.91046	8.27883	2
322	37.1803	8.4291	4.53158	7.91476	2
627	72.993	15.8204	10.6499	8.5821	2
430	53.2798	11.3419	4.17921	7.2993	2
826	35.5452	8.2047	5.04807	7.63506	2
867	109.411	24.3623	14.8551	10	2
469	14.8551	3.39821	1.82692	7.98627	2
531	62.6434	12.9802	7.84389	9.2224	2
561	24.5824	6.20824	3.65174	6.26434	2
571	103.663	20.1691	8.35363	9.47464	2
626	39.9542	9.47464	9.3898	8.89649	2
766	29.6931	6.26434	3.58664	6.04296	2
958	18.1056	4.45079	3.16228	7.10497	2
436	9.30572	2.35014	2.45824	5.98885	2
349	21.8697	4.57253	2.5483	5.23299	2
379	20.1691	4.82607	1.33352	4.65553	2
162	2392.8	433.23	79.1476	7.98627	2
265	10.2735	2.45824	2.03514	6.26434	2
460	41.047	7.63506	2.37137	7.04136	2
501	23.7137	5.09368	2.30824	6.37804	2
324	3854.23	655.249	119.709	3.85423	2
821	41.7921	7.63506	4.37144	7.36525	2
454	41.7921	8.89649	9.30572	8.35363	2
713	23.0824	5.67422	5.32798	7.4318	2
969	135.773	28.1332	14.5902	10.8432	2
922	254.83	49.1367	19.6322	9.73377	2
354	79.1476	14.8551	3.05053	4.61384	2
935	24.1442	7.63506	3.58664	11.04	2
994	16.5482	5.88208	6.8539	9.3898	2
607	30.5053	7.23394	3.33762	6.09756	2
700	80.5842	15.6788	6.37804	6.67143	2
256	17.9435	4.53158	4.1047	4.03152	2
504	41.7921	8.2047	2.37137	4.91367	2
301	12.1881	3.99542	4.49101	8.89649	2
967	2.14799	1.00904	5.57306	6.91582	2
925	6.55249	2.3928	2.10969	5.72549	2
393	23.291	5.57306	4.65553	8.5821	2
592	16.8485	4.45079	2.6896	6.61169	2
650	35.5452	7.98627	3.68473	5.77722	2
759	63.2093	14.4596	4.3323	10.2735	2
728	104.6	20.5353	7.2993	7.5667	2
700	22.4679	6.37804	6.09756	8.5821	2
151	9.47464	2.61799	2.57132	5.67422	2
692	21.2875	4.53158	2.20673	5.23299	2
961	136.999	27.3842	13.3352	9.3898	2
668	164	31.059	7.23394	8.97687	2
995	1.06499	21.6739	1.73094	2.78813	2
1018	98.2172	21.2875	14.2018	11.04	2
899	54.2469	10.9411	6.8539	7.84389	2
774	349.115	67.317	19.1095	8.81683	2
575	21.0969	5.18613	4.86968	7.5667	2
214	257.132	44.9101	9.13982	4.1047	2
970	1.94564	11.1397	6.09756	8.27883	2
355	196.322	35.8664	8.89649	6.97831	2
671	97.3377	19.8096	7.63506	9.2224	2
329	24.1442	5.98885	6.79253	9.05798	2
890	173.094	32.4877	5.00286	8.13123	2
752	136.999	25.9455	7.77365	8.2047	2
965	1.22983	12.4094	10	10	2
273	11.2404	3.05053	2.07208	6.55249	2
213	125.215	25.0287	12.7488	7.49894	2
61	1.2079	1	2.45824	2.61799	2
978	75.667	16.4	5.52316	7.63506	2
773	60.4296	13.6999	8.65964	8.81683	2
718	165.482	33.0774	11.7574	8.5821	2
105	1.2079	1.03663	1.15478	2.52548	2
291	47.4003	10.9411	7.23394	7.98627	2
184	10.3663	2.03514	1.25215	3.65174	2
112	29.4273	6.97831	2.10969	5.98885	2
82	1.56788	1.046	1.34557	4.69759	2
793	75.667	17.3094	10.8432	9.47464	2
365	18.1056	4.41094	1.91095	4.86968	2
179	56.2341	12.5215	7.63506	7.91476	2
687	177.828	34.5989	12.6346	9.2224	2
696	59.8885	12.7488	4.41094	6.7317	2
80	216.739	39.5964	8.4291	4.86968	2
441	100	20.7208	9.3898	8.2047	2
83	1.71544	1.36999	1.94564	3.13396	2
606	36.8473	8.35363	6.67143	6.79253	2
133	10.2735	2.59455	2.01691	3.81972	2
585	53.7612	10.8432	5.88208	8.05842	2
978	254.83	47.8286	1.25215	11.3419	2
966	250.287	46.9759	16.1076	9.73377	2
423	132.158	24.5824	8.81683	7.91476	2
520	16.2531	4.06794	2.57132	7.16917	2
960	51.397	10.5545	3.45989	6.61169	2
678	25.483	6.91582	5.72549	7.10497	2
980	547.37	102.735	23.928	10.7461	2
750	333.762	60.4296	1.15478	10.0904	2
590	33.0774	8.4291	9.05798	9.05798	2
981	133.352	25.0287	9.91046	11.3419	2
675	82.047	15.9634	5.77722	6.04296	2
861	99.1046	21.2875	4.17921	9.56024	2
463	7.70404	2.26709	4.3323	6.49382	2
324	2.01691	1.16522	2.30824	5.98885	3
791	50.0286	11.7574	6.67143	7.70404	3
599	37.1803	8.50526	8.73788	8.2047	3
96	4.14178	1.79435	3.95964	6.04296	3
70	2788.13	509.368	88.1683	4.86968	3
746	13.9486	4.14178	4.3323	8.73788	3
258	23.0824	5.09368	2.78813	5.67422	3
172	2.91638	1.104	2.50287	6.09756	3
815	50.4807	10.5545	9.47464	9.64662	3
571	518.613	87.3788	7.49894	4.3323	3
626	36.8473	7.70404	4.45079	5.77722	3
676	50.0286	12.1881	10	9.47464	3
746	102.735	19.8096	8.73788	8.35363	3
424	1074.61	187.688	38.5423	8.89649	3
607	42.1697	10	5.37612	8.5821	3
756	21.8697	5.88208	5.23299	9.05798	3
869	71.6917	13.8237	3.61904	5.93523	3
88	661.169	114.444	8.89649	2.96931	3
831	111.397	24.1442	16.2531	10	3
715	39.2419	8.97687	6.91582	8.13123	3
543	22.0673	5.18613	2.86438	7.2993	3
691	8.89649	2.6896	2.96931	7.98627	3
385	14.5902	4.14178	4.95807	6.43567	3
968	60.9756	16.2531	13.5773	11.1397	3
75	1.02735	1	1.70008	2.5483	3
603	40.6794	8.89649	4.41094	6.8539	3
157	1810.56	327.812	63.7804	7.16917	3
136	3.16228	1.15478	2.41442	4.03152	3
244	4.3323	1.45902	1.70008	4.45079	3
432	9.56024	2.7139	3.75162	5.88208	3
458	10.2735	3.24877	5.28027	9.64662	3
539	34.2891	8.35363	4.29351	7.98627	3
696	108.432	24.5824	15.5384	10.9411	3
624	45.3158	10.8432	6.79253	8.97687	3
266	6264.34	1084.32	170.008	7.10497	3
544	54.737	10.8432	3.78552	5.82942	3
954	28.9026	6.32093	4.45079	8.2047	3
765	15.8204	4.86968	4.86968	7.70404	3
385	32.7812	7.36525	3.65174	6.55249	3
693	41.4178	9.91046	5.77722	9.2224	3
448	35.8664	9.64662	8.2047	10.0904	3
620	72.3394	14.7221	8.35363	9.05798	3
804	207.208	40.3152	15.5384	10.1815	3
151	16.1076	3.65174	1.77828	5.77722	3
721	57.7722	12.1881	4.91367	6.61169	3
585	24.3623	7.98627	5.1397	8.5821	3
789	13.0975	4.29351	4.25507	7.10497	3
820	2.7139	1.19709	1.2864	5.18613	3
673	4.57253	1.53993	1.81056	5.57306	3
386	239.28	45.7253	12.2983	7.5667	3
795	66.1169	13.5773	8.73788	8.97687	3
653	44.5079	9.64662	6.7317	8.13123	3
667	22.4679	5.1397	2.76316	5.62341	3
847	82.047	15.6788	5.52316	5.28027	3
571	122.983	24.5824	8.35363	8.73788	3
438	1.17574	1.98096	1.30975	3.68473	3
123	5.4737	1.65482	3.30774	3.36778	3
747	20.7208	5.42469	2.86438	6.43567	3
946	8.2047	2.7139	4.91367	8.27883	3
540	41.7921	9.64662	3.81972	7.77365	3
601	6.91582	2.22667	2.37137	4.69759	3
489	132.158	25.0287	6.49382	7.77365	3
586	75.667	14.9893	3.65174	5.42469	3
981	36.5174	8.35363	1.56788	5.93523	3
751	20.7208	5.1397	2.61799	4.49101	3
874	34.9115	8.2047	3.49115	6.37804	3
324	2035.14	361.904	69.7831	5.93523	3
591	11.6522	3.65174	3.21968	6.8539	3
609	29.4273	5.72549	1.79435	5.93523	3
886	14.7221	5.28027	1.39486	8.13123	3
685	74.9894	14.9893	9.05798	7.4318	3
493	13.4557	3.75162	2.73842	7.10497	3
118	1.81056	1.104	1.66977	3.36778	3
984	70.4136	16.6977	14.4596	10.5545	3
432	77.7365	16.1076	7.49894	6.79253	3
353	27.8813	6.79253	3.85423	7.63506	3
338	62.0824	15.1247	4.06794	6.97831	3
801	278.813	40.3152	13.6999	9.05798	3
911	24.1442	5.62341	6.37804	7.98627	3
951	1.02735	21.6739	12.864	9.05798	3
625	25.0287	6.67143	3.39821	9.82172	3
68	3278.12	557.306	97.3377	4.69759	3
608	46.9759	12.1881	7.16917	9.3898	3
338	28.1332	6.67143	3.85423	6.55249	3
787	58.2942	13.8237	10.8432	9.56024	3
737	63.2093	13.5773	7.16917	8.05842	3
522	1	44.9101	12.079	8.4291	3
259	620.824	109.411	22.0673	2.78813	3
96	28.9026	6.79253	2.78813	5.77722	3
761	88.1683	18.4342	8.73788	8.89649	3
450	209.08	36.8473	9.82172	6.79253	3
875	7431.8	1309.75	1.19709	7.23394	3
887	10.9411	2.10969	3.19085	5.82942	3
862	283.874	44.1094	19.1095	11.1397	3
552	9.30572	2.64165	1.94564	5.42469	3
80	1.01815	1	1.11397	1.046	3
818	93.898	21.2875	19.2822	10.3663	3
87	1.03663	1	1.21881	1	3
829	53.2798	11.2404	5.77722	8.05842	3
762	3.95964	1.44596	4.1047	5.28027	3
733	31.9085	7.77365	4.25507	6.67143	3
461	87.3788	17.3094	6.55249	7.36525	3
788	449.101	80.5842	17.3094	7.2993	3
657	52.8027	9.91046	1.62531	4.74003	3
667	17.6236	3.95964	1.94564	5.52316	3
847	72.993	19.8096	1.13419	12.6346	3
555	50.4807	11.4444	8.73788	8.27883	3
578	10.2735	3.88905	4.86968	7.49894	3
807	29.1638	6.97831	3.49115	7.16917	3
719	85.0526	17.6236	8.97687	9.30572	3
925	28.3874	8.2047	1.47221	8.2047	3
998	19.4564	5.62341	4.69759	7.98627	3
976	26.1799	6.26434	2.52548	7.16917	3
675	44.9101	9.73377	4.49101	6.37804	3
588	44.9101	9.56024	4.69759	7.84389	3
927	35.2269	8.05842	2.83874	5.88208	3
452	12.2983	2.83874	1.51247	4.49101	3
455	52.3299	12.4094	7.10497	9.3898	3
713	6.43567	1.87688	1.53993	5.98885	3
818	22.2667	7.91476	12.6346	10.6499	3
984	72.993	14.7221	8.65964	7.91476	3
803	162.531	31.6228	13.6999	10.2735	3
284	171.544	31.9085	7.98627	8.5821	3
484	261.799	47.8286	13.4557	9.13982	3
969	71.6917	16.8485	12.6346	10	3
911	46.5553	11.5478	9.73377	8.50526	3
958	34.2891	10.3663	5.57306	9.56024	3
738	18.7688	5.1397	2.78813	6.79253	3
882	10.5545	3.36778	3.61904	6.8539	3
719	5.37612	1.68485	1.91095	5.28027	3
73	31.059	6.7317	3.55452	2.96931	3
853	9733.77	3050.53	562.341	20.3514	3
421	19.8096	6.26434	4.86968	7.16917	3
499	69.1582	19.9885	9.2224	6.97831	3
769	406.794	56.2341	14.5902	8.97687	3
576	10.3663	2.12875	2.3928	6.15265	3
946	12.7488	3.45989	1.08432	6.43567	3
614	80.5842	14.5902	3.05053	8.05842	3
907	52.8027	10.8432	4.57253	7.70404	3
386	36.5174	7.5667	2.26709	4.61384	3
534	174.658	31.9085	12.5215	9.13982	3
955	16.2531	6.67143	5.82942	10.2735	3
96	2.14799	1.03663	1.11397	3.78552	3
597	17.7828	6.04296	6.8539	8.73788	3
509	112.404	23.291	10.7461	9.64662	3
644	64.9382	13.9486	9.91046	9.82172	3
469	39.9542	8.4291	2.6896	4.49101	3
1006	171.544	32.1968	9.3898	7.5667	3
1019	7.16917	2.81332	3.21968	8.2047	3
586	43.7144	9.13982	7.98627	6.8539	3
690	5.82942	1.62531	1.53993	3.81972	3
966	105.545	19.1095	5.52316	8.05842	3
666	12.6346	3.65174	3.68473	6.7317	3
658	73.6525	15.1247	6.49382	7.10497	3
967	19.2822	4.45079	1.68485	6.15265	3
74	97.3377	18.7688	4.69759	3.92419	3
458	1.34557	1	1.15478	3.42891	3
743	14.0746	1	7.16917	8.97687	3
610	34.2891	6.97831	1.15478	4.21697	3
457	7.49894	1.77828	2.30824	3.68473	3
519	15.6788	5.98885	11.6522	11.4444	3
92	51.397	10.2735	1.81056	4.69759	3
421	15.9634	4.03152	4.29351	5.62341	3
956	189.384	36.1904	9.91046	7.10497	3
301	120.79	23.928	8.97687	6.8539	3
868	21.2875	6.79253	6.79253	9.05798	3
99	2.28757	1.33352	3.05053	6.91582	3
731	36.1904	9.2224	8.89649	9.05798	3
119	1.45902	1	1.68485	3.1059	3
291	1582.04	286.438	60.4296	6.8539	3
383	84.291	14.4596	3.21968	5.23299	3
771	57.2549	13.0975	10.9411	9.30572	3
88	34.9115	7.16917	1.43301	2.73842	3
216	15.9634	3.92419	2.52548	3.88905	3
1010	192.822	36.8473	11.04	7.23394	3
512	40.6794	9.13982	3.33762	6.32093	3
759	46.5553	10.46	4.29351	6.91582	3
558	57.2549	11.4444	5.1397	8.65964	3
982	23.0824	5.57306	2.35014	6.61169	3
826	10.9411	2.99614	2.07208	5.72549	3
637	192.822	38.1972	12.864	8.5821	3
554	62.6434	13.8237	6.97831	8.73788	3
257	620.824	111.397	24.5824	8.97687	3
975	149.893	30.2321	10.7461	10.3663	3
491	18.6008	5.67422	4.03152	9.56024	3
498	28.6438	7.63506	5.23299	8.97687	3
948	100	18.2692	4.86968	7.91476	3
385	2.94273	1.34557	3.78552	11.5478	3
176	19.6322	4.95807	2.91638	4.86968	3
536	615.265	110.4	13.9486	8.5821	3
552	128.64	26.1799	10.5545	8.81683	3
575	59.3523	13.3352	3.52269	8.89649	3
60	433.23	72.993	13.8237	2.99614	3
241	100.904	18.7688	4.78286	8.05842	3
727	216.739	38.1972	8.73788	7.70404	3
663	283.874	46.1384	10.5545	7.98627	3
302	259.455	45.7253	12.7488	7.98627	3
436	79.1476	15.6788	6.8539	8.35363	3
992	54.737	10.9411	6.97831	8.2047	3
905	1.19709	28.9026	1.11397	12.2983	3
694	19.2822	6.04296	7.91476	8.5821	3
136	1.19709	1	1.12404	4.69759	3
578	39.9542	9.13982	5.62341	8.73788	3
971	67.9253	14.0746	7.10497	6.09756	3
957	21.6739	5.82942	3.39821	6.91582	3
60	2.78813	1.104	1.08432	1.61076	3
299	3.85423	1.34557	2.76316	5.88208	3
442	17.4658	4.95807	4.1047	9.47464	3
910	1.06499	13.3352	9.56024	11.4444	3
924	37.5162	7.84389	1.77828	6.79253	3
871	313.396	62.6434	21.0969	10.9411	3
911	111.397	25.0287	11.5478	9.82172	3
776	135.773	25.483	12.864	10.0904	3
174	1.06499	1.00904	2.43623	4.14178	3
130	1333.52	218.697	39.2419	3.16228	3
165	15.9634	3.1059	1.34557	3.30774	3
999	37.1803	7.23394	1.17574	6.32093	3
200	13.2158	2.83874	1.21881	4.49101	3
75	1.2079	1	1.39486	3.95964	3
383	22.4679	5.98885	2.45824	4.69759	3
701	59.3523	13.3352	5.62341	10	3
57	1.73094	1.03663	1.26346	4.57253	3
773	91.3982	19.9885	9.2224	9.2224	3
945	22.2667	5.4737	3.45989	5.67422	3
516	186.008	35.8664	13.4557	8.50526	3
145	513.97	89.7687	7.4318	6.26434	3
662	46.9759	9.47464	3.36778	5.23299	3
488	96.4662	19.1095	7.2993	6.49382	3
82	8.73788	1.91095	2.05353	2.12875	3
580	17.7828	5.62341	8.13123	8.35363	3
481	24.1442	5.37612	2.07208	4.21697	3
118	1485.51	271.39	32.4877	5.57306	3
63	1.52614	1	2.50287	5.18613	3
784	18.4342	4.78286	2.24679	7.63506	3
739	66.1169	13.5773	4.82607	5.18613	3
758	8.97687	2.43623	2.61799	4.65553	3
956	72.3394	15.6788	7.5667	9.2224	3
247	294.273	54.2469	13.4557	5.88208	3
679	12.6346	3.49115	4.69759	6.09756	3
935	179.435	33.6778	10.1815	8.13123	3
541	50.4807	11.9709	11.3419	9.30572	3
634	79.8627	18.2692	6.8539	8.81683	3
509	103.663	21.2875	11.7574	9.3898	3
790	20.5353	5.93523	8.13123	9.73377	3
654	58.8208	12.5215	3.36778	6.7317	3
113	139.486	25.7132	5.4737	1.81056	3
497	25.2548	6.7317	6.20824	9.73377	3
636	85.821	19.2822	12.4094	9.13982	3
628	35.5452	10.5545	12.1881	8.89649	3
465	14.0746	3.61904	5.52316	7.5667	3
110	3.33762	1.17574	1.046	5.23299	3
90	1.40746	1	1.18637	2.6896	3
647	36.8473	9.05798	2.45824	5.98885	3
385	6.61169	1.96322	1.24094	5.00286	3
853	34.5989	8.89649	8.27883	9.2224	3
745	19.9885	4.82607	3.52269	5.32798	3
905	8582.1	9821.72	1.30975	14.4596	3
463	71.0497	20.1691	3.81972	7.49894	3
897	10.6499	6.37804	8.81683	9.30572	3
498	15.6788	3.02321	2.43623	7.5667	3
374	1.59634	1.21881	1.29802	6.61169	3
727	3.95964	1.35773	2.50287	5.67422	3
505	153.993	28.9026	4.53158	7.70404	3
857	37.5162	8.4291	5.57306	7.98627	3
604	15.8204	4.53158	3.78552	7.98627	3
904	56.7422	13.4557	10.6499	9.05798	3
776	42.1697	10.6499	8.4291	8.4291	3
1016	198.096	38.5423	12.4094	10	3
314	37.1803	8.5821	2.6896	7.70404	3
519	9.13982	3.71803	5.42469	8.2047	3
895	124.094	25.0287	8.97687	8.50526	3
867	51.8613	12.6346	11.5478	9.82172	3
519	63.7804	12.6346	6.15265	8.13123	3
827	29.4273	7.10497	5.04807	9.56024	3
852	118.637	24.5824	18.9384	10.0904	3
502	63.2093	13.5773	5.00286	7.63506	3
565	65.5249	13.0975	3.95964	5.67422	3
988	153.993	30.2321	1.42018	10	3
301	50.4807	11.5478	9.56024	8.65964	3
723	14.8551	3.92419	2.03514	5.93523	3
626	88.1683	17.4658	4.86968	6.97831	3
641	17.7828	4.41094	2.12875	5.98885	3
640	22.0673	5.42469	3.52269	8.5821	3
493	18.7688	5.82942	7.4318	9.64662	3
608	112.404	23.291	9.47464	8.27883	3
406	78.4389	16.5482	7.84389	7.91476	3
548	21.6739	5.98885	7.77365	9.13982	3
974	29.9614	7.5667	7.63506	8.05842	3
991	2.22667	1.42018	5.04807	7.77365	3
827	30.7809	6.67143	1.35773	5.62341	3
577	78.4389	15.9634	3.05053	7.2993	3
946	264.165	50.9368	20.7208	10.1815	3
976	1.02735	21.0969	16.2531	11.04	3
787	65.5249	14.2018	10	9.13982	3
930	8.35363	2.89026	3.52269	7.23394	3
861	21.4799	5.28027	3.61904	6.8539	3
655	12.4094	4.45079	8.13123	8.81683	3
443	2.12875	1.15478	1.03663	4.74003	3
791	15.9634	4.45079	3.95964	7.23394	3
701	152.614	31.6228	13.9486	9.05798	3
536	127.488	25.2548	11.2404	8.27883	3
789	95.6024	20.1691	9.2224	9.30572	3
979	67.9253	14.3301	7.49894	8.65964	3
997	8.4291	3.65174	1.06499	8.81683	3
869	6.67143	2.83874	4.14178	8.27883	3
363	4.82607	2.03514	4.1047	7.10497	3
385	58.2942	11.6522	4.74003	6.97831	3
804	27.3842	6.8539	5.52316	7.16917	3
552	13.8237	4.82607	7.84389	6.79253	3
752	66.1169	13.9486	4.82607	5.88208	3
747	1.01815	11.6522	3.68473	6.37804	3
394	25.7132	5.42469	1.40746	4.95807	3
752	27.6316	6.91582	5.72549	9.13982	3
515	52.8027	11.3419	5.23299	8.4291	3
475	79.1476	17.7828	6.7317	9.05798	3
492	28.6438	8.2047	9.30572	8.27883	3
83	1.62531	1.00904	1.25215	3.99542	3
508	53.2798	11.8637	6.67143	6.91582	3
428	35.2269	8.2047	3.68473	6.43567	3
82	1.046	1	1.17574	2.43623	3
803	26.896	18.6008	7.84389	9.2224	3
937	39.2419	9.91046	4.78286	8.65964	3
315	1175.74	207.208	22.4679	8.05842	3
845	42.9351	9.47464	9.30572	9.91046	3
65	37.8552	7.98627	1.52614	3.88905	3
752	5.72549	1.66977	1.2864	5.1397	3
650	23.7137	6.04296	5.77722	7.91476	3
465	181.056	34.9115	9.91046	8.27883	3
187	99.1046	21.4799	8.89649	7.5667	3
386	1654.82	302.321	57.7722	9.05798	3
368	16.6977	3.55452	2.86438	4.37144	3
560	125.215	25.0287	8.89649	9.3898	3
527	10.2735	3.13396	1.64	6.67143	3
737	47.8286	11.2404	3.65174	7.5667	3
761	44.5079	11.6522	1.02735	9.91046	3
746	16.8485	4.37144	1.96322	6.91582	3
924	25.2548	7.4318	6.49382	8.73788	3
478	1669.77	302.321	53.2798	5.18613	3
81	7.2993	1.73094	1.18637	4.03152	3
748	28.1332	9.82172	14.5902	11.04	3
200	12.7488	3.81972	3.1059	7.5667	3
628	770.404	142.018	36.8473	10	3
787	3.78552	1.24094	1.98096	5.88208	3
532	5.93523	1.47221	1.13419	3.88905	3
595	42.1697	9.64662	5.57306	8.5821	3
208	34.9115	7.5667	3.75162	7.63506	3
715	69.7831	14.3301	8.5821	8.89649	3
819	135.773	25.2548	8.35363	9.30572	3
951	235.014	45.3158	15.9634	10.9411	3
371	6.97831	2.83874	2.6896	10	3
337	158.204	27.8813	9.05798	8.4291	3
333	1526.14	259.455	25.9455	8.13123	3
996	86.5964	18.9384	6.8539	12.4094	3
590	78.4389	14.7221	3.68473	4.91367	3
907	9733.77	3023.21	547.37	9.64662	3
608	42.9351	6.32093	4.61384	8.2047	3
398	207.208	32.1968	11.1397	8.89649	3
821	23.7137	5.52316	3.95964	7.77365	3
667	29.4273	6.97831	6.67143	7.70404	3
443	14.8551	4.37144	5.72549	8.73788	3
693	121.881	24.3623	9.64662	8.4291	3
392	12.864	3.36778	2.37137	6.97831	3
946	19.2822	4.3323	1.98096	5.57306	3
952	60.4296	13.4557	8.13123	9.64662	3
611	71.6917	14.9893	6.91582	7.36525	3
202	2.78813	1.11397	1.2864	3.68473	3
550	14.9893	4.21697	5.42469	6.97831	3
267	2.81332	1.49893	3.21968	5.52316	3
636	19.9885	5.28027	1.71544	7.10497	3
698	10.5545	3.85423	5.62341	6.8539	3
520	11.1397	2.7139	1.45902	4.69759	3
823	13.0975	3.75162	3.16228	7.36525	3
512	632.093	114.444	23.0824	5.1397	3
596	16.2531	5.1397	7.91476	9.56024	3
958	32.4877	8.4291	7.84389	8.13123	3
638	168.485	31.9085	10	7.77365	3
676	32.1968	7.98627	7.16917	8.2047	3
68	103.663	20.7208	4.65553	3.42891	3
527	39.2419	8.35363	3.58664	7.84389	3
87	6.09756	1.56788	1.91095	2.96931	3
935	45.7253	9.91046	7.49894	8.35363	3
359	22.8757	6.26434	6.32093	7.2993	3
450	20.3514	5.28027	4.03152	8.50526	3
73	60.9756	58.8208	278.813	21.4799	3
189	28.3874	6.7317	3.61904	5.52316	3
1005	62.6434	12.7488	5.77722	8.81683	3
566	58.8208	13.5773	9.82172	10.2735	3
940	1876.88	345.989	66.7143	9.82172	3
982	15.9634	6.37804	2.22667	11.2404	3
962	112.404	24.8045	2.01691	10.1815	3
685	2.64165	1.52614	3.52269	7.49894	3
780	113.419	23.0824	11.2404	9.47464	3
906	51.8613	11.4444	6.7317	8.73788	3
604	23.0824	7.49894	8.65964	9.56024	3
478	31.6228	8.50526	6.61169	7.63506	3
801	12.079	4.41094	7.10497	7.2993	3
373	152.614	28.9026	12.6346	8.2047	3
745	17.0008	4.45079	2.22667	6.32093	3
557	30.5053	8.13123	5.67422	7.77365	3
653	80.5842	17.3094	8.35363	8.65964	3
358	48.2607	11.04	10.6499	9.2224	3
951	88.9649	20.7208	19.2822	10.3663	3
771	177.828	35.2269	14.2018	9.13982	3
748	130.975	24.5824	8.35363	7.04136	3
387	2.22667	1.11397	1.44596	3.68473	3
519	46.9759	10.6499	8.4291	8.73788	3
465	27.8813	6.26434	3.27812	6.55249	3
77	130.975	25.0287	4.95807	1.74658	3
777	18.4342	4.95807	3.33762	6.67143	3
75	194.564	36.5174	7.91476	2.50287	4
76	2.96931	1.08432	1.91095	3.65174	4
632	37.8552	8.89649	7.4318	9.05798	4
494	69.7831	17.4658	11.5478	8.89649	4
486	27.6316	6.20824	3.1059	5.32798	4
574	98.2172	20.7208	11.1397	8.13123	4
821	67.9253	13.4557	6.7317	8.05842	4
916	121.881	23.7137	9.05798	10.0904	4
578	38.8905	8.27883	2.66552	6.43567	4
633	13.0975	4.91367	9.30572	8.73788	4
730	52.3299	12.7488	13.6999	9.47464	4
868	14.4596	5.88208	11.8637	10	4
809	259.455	51.8613	16.6977	9.2224	4
513	120.79	23.928	10.2735	9.2224	4
419	6.04296	1.55384	1.17574	3.27812	4
75	3854.23	691.582	124.094	5.98885	4
882	153.993	26.6552	7.36525	7.63506	4
696	5.1397	1.36999	2.05353	4.1047	4
825	31.3396	7.2993	6.04296	7.04136	4
745	19.8096	4.95807	2.30824	4.95807	4
768	13.5773	5.04807	7.5667	9.13982	4
374	19.1095	5.32798	4.74003	6.49382	4
596	21.4799	6.26434	7.63506	9.30572	4
810	20.7208	6.7317	6.67143	8.97687	4
676	58.8208	12.7488	6.43567	7.16917	4
546	133.352	25.2548	9.56024	8.50526	4
443	24.8045	5.67422	3.58664	4.95807	4
942	67.317	13.0975	6.32093	9.13982	4
318	8.13123	2.07208	1.21881	4.74003	4
908	128.64	26.1799	12.079	9.56024	4
613	60.4296	13.3352	6.61169	8.5821	4
794	24.5824	8.35363	8.2047	9.3898	4
559	22.0673	6.8539	7.04136	7.91476	4
89	78.4389	15.5384	3.68473	4.82607	4
788	42.1697	9.56024	4.1047	9.13982	4
874	79.1476	18.9384	17.6236	11.04	4
88	80.5842	15.1247	2.86438	2.91638	4
699	78.4389	3.99542	2.26709	5.23299	4
1014	125.215	25.7132	10.3663	7.98627	4
342	368.473	66.1169	16.6977	8.89649	4
603	62.0824	14.2018	7.49894	10.3663	4
556	67.317	14.2018	6.37804	8.5821	4
799	18.7688	5.04807	2.28757	5.28027	4
913	23.0824	5.72549	2.6896	7.91476	4
396	26.6552	6.67143	3.92419	8.4291	4
827	127.488	27.3842	17.1544	10.1815	4
724	41.4178	11.9709	14.2018	10.1815	4
364	45.3158	9.3898	5.98885	6.32093	4
62	1.02735	1.02735	1.05545	4.49101	4
772	35.8664	8.97687	10.3663	9.73377	4
480	199.885	38.8905	6.8539	8.2047	4
95	2371.37	421.697	77.0404	4.37144	4
501	48.6968	9.64662	2.86438	6.04296	4
210	2.52548	1.21881	1.40746	5.28027	4
206	41.7921	10.7461	11.2404	7.84389	4
598	86.5964	16.6977	6.26434	7.36525	4
716	20.7208	5.52316	3.52269	7.70404	4
894	15.2614	5.42469	6.04296	8.2047	4
109	2.81332	1.16522	1.15478	4.49101	4
529	75.667	16.1076	7.70404	8.65964	4
859	80.5842	17.4658	9.91046	9.3898	4
933	59.3523	15.5384	12.864	11.3419	4
773	64.3567	15.9634	11.8637	9.47464	4
319	153.993	29.4273	9.82172	7.98627	4
466	12.4094	3.36778	4.25507	8.2047	4
387	85.821	16.8485	7.04136	8.13123	4
972	82.047	18.6008	17.6236	9.3898	4
794	13.4557	4.1047	5.32798	9.3898	4
829	115.478	24.1442	12.6346	9.73377	4
60	38.5423	7.63506	1.77828	2.52548	4
134	13.5773	3.36778	4.45079	6.67143	4
645	34.5989	8.27883	5.37612	8.4291	4
796	128.64	24.5824	7.63506	7.10497	4
309	209.08	38.8905	8.2047	5.37612	4
609	28.3874	6.67143	1.94564	5.37612	4
720	69.7831	14.9893	9.05798	10.0904	4
777	33.6778	8.27883	6.32093	8.2047	4
532	17.9435	4.91367	3.55452	6.67143	4
788	254.83	48.6968	18.7688	11.04	4
671	23.5014	5.1397	3.85423	7.23394	4
78	3.65174	1.2079	1.19709	3.52269	4
941	85.821	20.1691	15.5384	11.04	4
768	182.692	35.8664	13.5773	9.3898	4
609	111.397	23.5014	13.3352	9.3898	4
819	102.735	21.2875	5.67422	8.4291	4
847	78.4389	17.4658	10.7461	9.47464	4
491	39.9542	8.65964	2.24679	5.77722	4
911	159.634	33.3762	15.6788	10.46	4
107	3.42891	1.17574	1.14444	4.91367	4
786	14.5902	6.15265	9.05798	9.64662	4
892	203.514	35.5452	1.2079	8.65964	4
785	166.977	30.7809	7.98627	7.10497	4
559	61.5265	15.3993	9.91046	9.64662	4
725	140.746	26.6552	6.26434	7.63506	4
611	39.9542	7.5667	2.45824	6.15265	4
865	20.5353	5.32798	3.13396	6.55249	4
828	41.7921	10.46	7.63506	9.82172	4
817	12.1881	3.85423	3.58664	6.20824	4
969	121.881	24.3623	2.10969	10.5545	4
517	57.2549	13.3352	10	8.89649	4
832	132.158	23.928	5.00286	5.98885	4
926	35.8664	8.2047	4.37144	7.04136	4
455	230.824	41.7921	11.7574	6.79253	4
752	69.7831	14.5902	6.91582	9.05798	4
285	186.008	34.2891	9.2224	8.13123	4
976	60.9756	12.6346	7.5667	9.05798	4
682	70.4136	14.0746	6.49382	7.49894	4
246	22.6709	5.09368	2.91638	5.28027	4
616	68.539	14.0746	9.2224	9.91046	4
627	74.318	17.6236	11.6522	9.47464	4
349	3.71803	1.22983	1.34557	3.92419	4
638	16.8485	4.1047	1.39486	6.43567	4
968	33.9821	10.2735	12.4094	10.7461	4
934	83.5363	18.6008	10.9411	9.82172	4
121	1.05545	1	1.25215	1	4
193	39.9542	9.05798	3.92419	7.2993	4
624	1.48551	1.18637	33.0774	15.8204	4
767	33.9821	7.5667	5.67422	8.65964	4
920	26.896	5.77722	2.99614	5.82942	4
621	4.21697	1.73094	2.45824	5.62341	4
895	27.139	5.88208	2.30824	7.2993	4
1012	199.885	37.8552	17.4658	11.9709	4
825	54.737	11.1397	7.04136	7.04136	4
559	4.06794	1.21881	2.37137	4.17921	4
380	40.3152	8.73788	3.71803	7.16917	4
667	513.97	93.898	22.0673	8.5821	4
930	201.691	36.8473	16.6977	8.4291	4
346	9.3898	2.7139	2.22667	7.10497	4
374	28.3874	6.37804	6.04296	7.10497	4
559	125.215	25.9455	7.16917	9.47464	4
800	30.2321	6.67143	2.81332	6.55249	4
601	70.4136	14.9893	5.32798	8.65964	4
622	16.8485	3.88905	1.92822	4.86968	4
616	79.1476	17.3094	8.13123	9.05798	4
789	56.2341	12.5215	8.05842	10	4
723	77.7365	17.1544	9.47464	10.46	4
637	12.864	5.23299	13.3352	10	4
788	113.419	24.1442	12.6346	9.3898	4
959	30.5053	9.56024	10	10.0904	4
72	1.09411	1	1.81056	3.55452	4
766	62.6434	13.4557	6.79253	8.65964	4
971	32.1968	8.5821	5.23299	9.73377	4
913	62.6434	15.2614	8.50526	9.73377	4
69	10.1815	2.24679	1.32158	2.45824	4
450	23.7137	6.7317	5.98885	8.35363	4
684	58.8208	13.3352	8.50526	8.05842	4
714	52.8027	10.7461	5.88208	6.55249	4
938	74.318	17.4658	12.6346	12.864	4
98	4.82607	1.33352	1.26346	4.14178	4
624	42.9351	11.9709	12.2983	9.30572	4
314	2.91638	1.104	1.47221	4.25507	4
736	51.8613	13.2158	10	9.82172	4
526	14.2018	3.75162	1.73094	4.95807	4
517	4.61384	1.2864	1.17574	3.58664	4
679	17.0008	4.17921	3.58664	6.8539	4
853	40.3152	10.5545	10.2735	10.5545	4
697	52.8027	11.3419	4.17921	5.04807	4
318	20.5353	5.82942	5.82942	8.81683	4
843	101.815	21.2875	7.77365	9.3898	4
322	60.4296	12.7488	5.98885	8.50526	4
694	237.137	44.9101	9.3898	8.65964	4
542	35.8664	7.5667	3.88905	5.42469	4
82	2890.26	518.613	95.6024	5.18613	4
424	8.73788	2.07208	1.2864	4.86968	4
564	42.5507	7.84389	2.64165	5.1397	4
709	381.972	66.7143	15.3993	8.4291	4
376	15.5384	3.71803	2.5483	5.42469	4
905	23.7137	5.42469	5.67422	8.2047	4
443	22.0673	5.72549	5.18613	7.23394	4
802	25.7132	6.8539	6.26434	7.77365	4
1001	149.893	31.059	10.1815	7.91476	4
607	40.3152	9.30572	7.36525	7.49894	4
118	2147.99	378.552	71.6917	4.78286	4
450	32.7812	9.05798	9.2224	8.89649	4
864	66.7143	14.5902	8.89649	9.13982	4
927	12.4094	2.94273	1.53993	5.52316	4
417	15.8204	4.17921	2.3928	7.04136	4
814	19.2822	4.82607	3.30774	5.93523	4
910	71.0497	15.8204	9.82172	9.05798	4
547	89.7687	16.6977	6.7317	7.98627	4
475	27.8813	7.04136	2.52548	7.98627	4
658	17.0008	5.04807	1.06499	7.16917	4
623	113.419	22.0673	7.77365	8.89649	4
965	144.596	30.7809	13.3352	11.3419	4
487	1498.93	261.799	53.2798	6.61169	4
144	43.7144	8.05842	3.1059	6.79253	4
976	1.02735	1.00904	1.14444	12.864	4
644	18.6008	4.29351	1.35773	5.09368	4
616	31.059	8.05842	9.2224	8.81683	4
630	44.1094	10.5545	7.5667	8.65964	4
951	9821.72	1778.28	327.812	10.7461	4
761	43.323	8.13123	2.07208	10	4
806	336.778	50.9368	13.6999	8.05842	4
426	1640	245.824	49.1367	8.13123	4
255	4869.68	697.831	121.881	7.91476	4
936	1.046	14.9893	1.49893	14.9893	4
609	73.6525	15.3993	12.079	9.30572	4
597	46.5553	9.82172	7.63506	7.77365	4
249	5.57306	1.79435	2.16739	6.67143	4
411	129.802	25.0287	7.91476	8.27883	4
367	64.3567	12.9802	7.4318	8.2047	4
887	333.762	62.6434	19.4564	9.56024	4
382	30.2321	6.79253	3.75162	7.5667	4
553	3.61904	1.65482	3.13396	6.09756	4
693	264.165	49.5807	14.7221	9.47464	4
586	96.4662	19.2822	8.97687	7.2993	4
242	8.81683	2.52548	2.20673	5.67422	4
953	214.799	42.1697	15.2614	9.05798	4
573	28.9026	6.43567	2.16739	4.91367	4
349	2.99614	1.38237	2.41442	7.77365	4
478	181.056	34.9115	7.63506	8.65964	4
150	6378.04	1124.04	201.691	8.4291	4
689	199.885	31.3396	9.3898	8.13123	4
482	9.13982	2.3928	1.55384	5.93523	4
604	60.4296	13.6999	6.79253	9.2224	4
875	64.3567	12.9802	5.62341	6.04296	4
845	11.2404	4.37144	7.04136	8.89649	4
792	33.3762	7.4318	2.76316	5.93523	4
368	27.6316	6.04296	4.29351	7.63506	4
206	94.7464	19.1095	9.30572	7.98627	4
832	74.9894	15.9634	8.81683	8.5821	4
397	62.6434	12.7488	3.49115	7.04136	4
251	13.0975	3.99542	3.75162	6.7317	4
402	11.04	2.89026	1.52614	3.92419	4
652	49.1367	9.91046	3.92419	5.88208	4
117	4450.79	791.476	153.993	7.04136	4
948	12.4094	3.27812	3.55452	6.26434	4
821	66.7143	14.7221	9.82172	10.46	4
537	58.8208	10.7461	3.19085	10.2735	4
635	9.91046	2.5483	2.16739	5.37612	4
916	27.8813	6.61169	2.41442	5.62341	4
431	27.139	8.27883	13.8237	9.91046	4
62	14.2018	11.7574	41.7921	21.6739	4
586	100.904	19.8096	7.63506	8.50526	4
519	93.0572	20.7208	10	9.47464	4
580	30.2321	6.79253	3.71803	6.04296	4
64	1.046	1.05545	2.73842	2.76316	4
392	73.6525	15.8204	7.23394	8.4291	4
389	12.7488	3.58664	3.39821	6.61169	4
588	111.397	23.0824	10.5545	10.2735	4
656	69.1582	15.8204	7.16917	8.27883	4
753	67.317	14.4596	5.77722	8.13123	4
698	59.3523	12.9802	6.8539	8.35363	4
480	100.904	20.1691	8.4291	8.35363	4
524	72.993	15.6788	6.61169	7.91476	4
74	257.132	46.1384	9.73377	5.4737	4
430	64.9382	13.9486	5.67422	8.2047	4
561	30.7809	6.37804	1.73094	5.77722	4
901	212.875	42.5507	17.3094	9.91046	4
531	21.0969	4.91367	2.24679	5.77722	4
559	8.4291	2.14799	2.24679	4.53158	4
588	2.89026	1.11397	2.3928	3.88905	4
914	205.353	38.8905	13.4557	10	4
514	281.332	52.3299	14.9893	8.5821	4
654	27.8813	6.61169	3.13396	6.26434	4
579	20.3514	5.00286	2.96931	4.74003	4
65	1.046	1	1.09411	2.43623	4
335	5.18613	1.45902	1.17574	5.57306	4
644	16.1076	5.62341	5.18613	8.27883	4
813	50.0286	10.9411	4.78286	6.32093	4
725	135.773	25.9455	7.36525	6.67143	4
913	13.9486	3.49115	3.68473	6.09756	4
848	63.2093	13.9486	8.89649	7.49894	4
947	1.02735	7.4318	5.18613	9.3898	4
786	28.3874	6.37804	2.3291	6.09756	4
707	142.018	28.9026	11.7574	9.05798	4
581	77.7365	17.4658	6.09756	8.50526	4
531	72.3394	29.4273	205.353	15.3993	4
715	14.5902	3.85423	1.86008	6.7317	4
944	125.215	25.9455	14.7221	9.64662	4
984	18.6008	4.21697	2.03514	5.18613	4
925	162.531	33.6778	17.1544	11.3419	4
426	68.539	14.7221	8.4291	7.5667	4
599	30.5053	6.79253	1.91095	5.04807	4
939	72.3394	16.8485	14.4596	10.2735	4
689	144.596	26.896	11.4444	8.05842	4
116	3586.64	604.296	110.4	5.04807	4
503	51.8613	10.6499	5.23299	9.82172	4
870	19.2822	5.1397	3.52269	7.10497	4
717	60.9756	13.0975	5.67422	6.97831	4
301	1104	189.384	38.5423	8.50526	4
973	1.48551	28.1332	1.30975	11.1397	4
794	50.4807	10.3663	7.04136	7.70404	4
742	33.3762	8.81683	9.2224	9.30572	4
928	1.02735	52.3299	19.6322	12.9802	4
246	127.488	24.3623	7.77365	7.84389	4
592	48.2607	10.6499	7.04136	8.73788	4
669	2525.48	457.253	88.9649	8.65964	4
741	187.688	37.1803	13.4557	10.1815	4
955	8.81683	4.82607	12.079	10.6499	4
493	29.9614	7.2993	6.43567	8.65964	4
222	31.6228	7.49894	4.14178	6.49382	4
729	67.317	14.8551	9.82172	8.73788	4
676	6.43567	1.98096	1.26346	5.09368	4
765	194.564	37.1803	8.81683	7.23394	4
490	46.1384	10.1815	2.64165	5.67422	4
527	5.93523	1.56788	2.10969	4.57253	4
62	2.52548	1.07461	1.046	1	4
605	194.564	36.5174	11.2404	8.97687	4
547	5.62341	1.56788	1.32158	5.37612	4
518	5.98885	1.71544	1.64	5.04807	4
528	21.0969	6.32093	6.61169	8.50526	4
834	54.737	13.8237	9.13982	10.1815	4
96	1.68485	1	1.25215	4.78286	4
734	34.5989	7.77365	4.53158	7.49894	4
412	3.30774	1.30975	2.48045	4.78286	4
634	42.1697	10.7461	10.8432	10.0904	4
66	1.74658	1.01815	1.12404	3.71803	4
310	7.49894	2.20673	2.59455	6.15265	4
359	991.046	177.828	34.9115	5.32798	4
811	117.574	23.291	6.7317	5.82942	4
736	50.0286	12.7488	12.6346	7.16917	4
757	316.228	59.8885	18.2692	9.2224	4
885	62.6434	15.1247	13.3352	10.5545	4
933	110.4	24.5824	19.8096	10.6499	4
96	2890.26	500.286	93.0572	4.29351	4
398	151.247	29.4273	5.42469	5.88208	4
927	82.047	19.1095	8.13123	11.9709	4
989	12.6346	3.33762	1.01815	6.43567	4
776	30.7809	7.16917	2.59455	8.2047	4
654	42.5507	9.91046	6.79253	8.05842	4
703	8.13123	2.76316	2.83874	7.98627	4
513	86.5964	17.7828	8.35363	9.2224	4
306	22.2667	5.93523	4.57253	8.5821	4
568	3.49115	1.38237	2.73842	4.74003	4
75	1.14444	1	1.104	3.45989	4
921	26.6552	7.2993	6.49382	9.05798	4
258	120.79	23.291	5.82942	5.62341	4
155	174.658	35.2269	9.13982	6.61169	4
291	1.65482	1.18637	2.7139	6.67143	4
662	27.8813	7.77365	10	8.73788	4
888	92.224	20.7208	9.64662	10.2735	4
659	2.61799	1.40746	1.56788	6.8539	4
317	7431.8	1357.73	250.287	7.98627	4
344	32.7812	7.36525	4.37144	7.91476	4
508	39.2419	7.77365	3.39821	4.82607	4
876	26.6552	7.91476	7.10497	10	4
492	90.5798	16.6977	4.86968	6.67143	4
797	49.1367	9.91046	5.09368	6.20824	4
595	22.6709	6.37804	5.42469	8.05842	4
400	124.094	24.3623	9.13982	7.84389	4
458	50.9368	10.8432	5.57306	5.1397	4
427	7.04136	2.43623	2.28757	6.8539	4
994	45.7253	11.9709	1.45902	10.7461	4
694	57.2549	14.8551	9.2224	11.1397	4
56	1	12.864	1.21881	1.27488	4
475	17.3094	4.06794	1.65482	5.57306	4
962	43.7144	11.04	12.9802	9.73377	4
245	23.291	5.52316	2.18697	5.4737	4
490	19.8096	5.52316	3.45989	7.49894	4
817	155.384	31.059	13.0975	9.73377	4
122	179.435	33.6778	6.49382	3.02321	4
553	62.6434	13.4557	6.37804	8.05842	4
196	2890.26	532.798	94.7464	7.5667	4
294	144.596	27.8813	13.2158	8.2047	4
619	100.904	19.9885	12.079	9.56024	4
667	10.0904	2.66552	2.57132	5.67422	4
330	179.435	32.7812	8.27883	7.04136	4
580	44.9101	10	4.74003	8.73788	4
738	114.444	23.0824	8.89649	7.77365	4
710	17.7828	5.77722	2.91638	7.91476	4
321	6.8539	3.02321	5.62341	8.81683	4
661	64.3567	14.8551	6.32093	9.30572	4
390	181.056	33.6778	11.8637	8.89649	4
426	21.0969	5.28027	3.95964	8.13123	4
705	69.1582	14.0746	5.93523	8.2047	4
632	20.7208	6.61169	11.5478	9.05798	4
291	3.39821	1.2864	1.16522	4.45079	4
761	10.8432	2.99614	2.24679	5.88208	4
537	9.91046	3.13396	3.95964	7.63506	4
126	1.91095	1	1.11397	4.45079	4
763	30.7809	8.05842	6.97831	9.47464	4
216	2016.91	355.452	62.6434	5.28027	4
653	5.4737	1.38237	1.16522	4.29351	4
550	112.404	22.6709	8.81683	7.63506	4
895	16.2531	5.32798	6.97831	9.56024	4
875	73.6525	15.9634	8.89649	8.97687	4
197	2.5483	1.07461	1.74658	3.45989	4
538	8.97687	2.37137	1.52614	4.49101	4
1008	158.204	30.5053	2.12875	8.50526	4
711	68.539	14.9893	5.67422	9.05798	4
576	17.1544	4.69759	3.99542	7.49894	4
931	121.881	23.7137	13.0975	9.30572	4
805	34.9115	7.70404	4.57253	7.98627	4
487	5.28027	1.55384	2.45824	4.91367	4
759	28.1332	6.79253	7.4318	8.2047	4
505	12.6346	2.61799	1.45902	3.68473	4
638	44.5079	11.4444	13.3352	8.73788	4
171	9.2224	3.81972	8.13123	7.63506	4
77	2.0908	1.03663	1.21881	3.30774	4
444	9.3898	4.06794	3.65174	9.82172	4
955	7.2993	2.22667	4.17921	7.04136	5
769	24.8045	6.15265	3.55452	6.55249	5
528	29.9614	7.16917	4.41094	8.81683	5
322	19.9885	6.26434	8.97687	7.84389	5
997	179.435	34.9115	12.4094	8.73788	5
98	4.86968	2.05353	4.41094	6.55249	5
939	28.6438	7.23394	1.13419	7.2993	5
803	147.221	29.1638	9.56024	8.65964	5
857	203.514	38.8905	16.8485	9.30572	5
541	14.0746	3.27812	1.25215	4.95807	5
855	11.8637	3.30774	1.79435	5.82942	5
492	14.5902	4.21697	5.09368	5.93523	5
746	13.9486	3.39821	2.50287	5.4737	5
690	50.4807	9.91046	4.06794	5.98885	5
975	46.5553	12.6346	10.46	10.46	5
817	136.999	26.896	9.13982	8.27883	5
664	47.4003	10	7.4318	6.61169	5
850	42.9351	9.82172	8.13123	8.97687	5
520	18.1056	4.49101	2.3291	6.43567	5
667	20.7208	6.20824	7.98627	9.56024	5
81	1.27488	1	1.24094	4.78286	5
713	71.6917	16.4	9.56024	9.13982	5
399	235.014	44.5079	14.3301	9.64662	5
583	29.6931	6.55249	1.45902	5.32798	5
578	67.9253	15.6788	9.47464	8.50526	5
977	10	2.81332	1.96322	5.93523	5
68	1.01815	2.83874	1.104	1	5
727	198.096	37.5162	14.0746	9.91046	5
246	1700.08	296.931	61.5265	7.77365	5
467	7.23394	1.55384	2.24679	4.82607	5
507	78.4389	15.8204	7.77365	10.2735	5
464	38.5423	7.77365	2.78813	6.61169	5
815	79.8627	18.7688	14.4596	9.82172	5
401	24.3623	5.28027	2.89026	7.77365	5
322	41.047	8.97687	5.09368	5.23299	5
652	99.1046	21.6739	11.8637	9.13982	5
523	5.67422	1.84342	2.5483	8.13123	5
813	66.7143	14.8551	4.69759	10.1815	5
837	50.4807	10.1815	3.85423	5.72549	5
609	35.8664	8.81683	5.62341	9.47464	5
414	58.8208	12.079	3.71803	6.04296	5
317	21.4799	5.72549	4.06794	7.36525	5
828	34.2891	9.56024	8.97687	9.13982	5
413	16.2531	4.06794	4.69759	6.91582	5
136	572.549	100.904	19.9885	3.1059	5
133	28.9026	6.04296	1.81056	3.33762	5
850	75.667	17.3094	9.82172	9.56024	5
786	11.1397	2.66552	1.35773	5.04807	5
838	198.096	38.1972	10.1815	8.65964	5
741	224.679	41.4178	12.6346	8.35363	5
740	48.6968	10.46	5.88208	9.13982	5
752	20.5353	5.1397	4.17921	7.04136	5
504	153.993	29.6931	4.69759	6.79253	5
962	224.679	43.7144	2.18697	9.91046	5
635	83.5363	16.8485	8.97687	8.4291	5
902	69.7831	15.1247	9.13982	9.05798	5
944	58.2942	13.8237	1.32158	10.46	5
115	1094.11	186.008	34.5989	4.57253	5
848	35.5452	6.15265	1.58204	4.91367	5
690	38.5423	8.50526	6.67143	7.4318	5
991	147.221	28.3874	10.8432	10.8432	5
988	41.7921	9.47464	5.4737	7.10497	5
989	1.02735	12.5215	1.42018	13.2158	5
777	259.455	50.4807	17.0008	9.47464	5
111	1.42018	1	1.15478	3.39821	5
1016	70.4136	15.2614	1.18637	9.91046	5
77	1.03663	1	1.94564	1	5
911	6.15265	1	1.00904	5.18613	5
368	38.8905	8.27883	2.94273	6.49382	5
541	27.3842	8.27883	11.2404	9.64662	5
794	51.397	10.8432	4.14178	7.04136	5
709	153.993	28.1332	7.36525	6.37804	5
906	29.1638	7.04136	4.69759	7.4318	5
717	50.0286	10.8432	4.41094	9.30572	5
883	31.6228	8.50526	14.0746	8.73788	5
788	8.27883	2.66552	2.6896	5.32798	5
132	1.21881	1.01815	1.11397	5.4737	5
920	153.993	30.2321	11.3419	9.3898	5
984	96.4662	19.2822	8.05842	9.82172	5
851	37.5162	10.1815	9.47464	10.5545	5
583	90.5798	18.2692	10.8432	8.35363	5
350	7.10497	1.99885	1.92822	6.32093	5
67	1.40746	6.8539	1.14444	3.30774	5
504	20.908	5.09368	1.81056	6.26434	5
937	89.7687	17.9435	5.88208	7.36525	5
467	70.4136	13.8237	4.45079	5.98885	5
720	22.8757	6.8539	3.36778	8.97687	5
519	24.3623	6.79253	6.7317	8.13123	5
504	26.1799	6.91582	5.77722	7.49894	5
307	18.4342	4.29351	2.20673	7.70404	5
678	32.7812	7.77365	8.35363	8.4291	5
536	50.0286	11.6522	5.77722	8.27883	5
942	20.5353	6.97831	9.13982	8.2047	5
398	101.815	25.0287	63.2093	15.2614	5
735	40.3152	8.27883	3.52269	5.98885	5
591	57.7722	12.6346	8.4291	7.49894	5
126	102.735	19.8096	7.84389	6.04296	5
788	3.68473	1.36999	1.66977	5.09368	5
902	31.6228	6.97831	3.02321	7.98627	5
893	26.1799	7.77365	9.2224	9.56024	5
567	14.5902	3.92419	2.73842	7.04136	5
795	23.0824	5.88208	5.62341	8.35363	5
592	12.5215	3.07809	2.14799	6.04296	5
71	1407.46	259.455	42.9351	3.78552	5
436	222.667	40.3152	13.5773	8.65964	5
181	2525.48	445.079	79.8627	6.67143	5
602	80.5842	15.9634	1.56788	8.50526	5
604	100	19.6322	6.91582	7.63506	5
728	108.432	20.908	13.8237	10.5545	5
750	1	17.4658	3.61904	9.64662	5
606	17.3094	5.00286	6.20824	7.2993	5
612	45.7253	10.7461	9.13982	7.36525	5
821	174.658	35.8664	10.0904	9.56024	5
261	4.1047	1.77828	3.65174	6.79253	5
610	22.8757	6.67143	6.97831	7.5667	5
154	10.0904	3.92419	7.23394	9.56024	5
497	19.8096	4.74003	3.16228	5.72549	5
298	136.999	27.6316	12.4094	9.13982	5
800	91.3982	18.7688	7.63506	10.6499	5
387	445.079	79.1476	21.2875	8.13123	5
835	33.9821	7.04136	2.59455	6.26434	5
942	1.00904	60.4296	2.37137	11.3419	5
607	22.0673	6.26434	8.50526	6.7317	5
966	94.7464	17.9435	6.8539	10.0904	5
96	552.316	88.9649	18.9384	2.96931	5
687	57.2549	12.079	1.16522	8.73788	5
510	22.4679	5.67422	4.17921	6.79253	5
512	21.8697	6.61169	5.67422	10.6499	5
698	16.4	5.04807	6.91582	8.97687	5
605	281.332	53.7612	13.0975	8.35363	5
518	31.6228	7.5667	5.77722	8.97687	5
448	22.6709	5.62341	2.96931	8.05842	5
521	39.2419	9.91046	8.97687	9.91046	5
952	87.3788	17.3094	3.16228	8.4291	5
979	106.499	21.0969	7.23394	7.2993	5
280	9.47464	2.83874	2.59455	7.70404	5
904	16.6977	4.69759	2.5483	7.16917	5
661	54.737	11.7574	2.26709	8.97687	5
107	1134.19	182.692	38.1972	5.52316	5
931	32.1968	6.26434	3.81972	6.37804	5
563	47.8286	10.8432	5.62341	7.63506	5
481	47.4003	10.3663	5.52316	6.97831	5
729	82.047	17.4658	12.4094	9.91046	5
977	44.5079	12.079	9.3898	10.2735	5
421	15.2614	4.29351	3.39821	7.36525	5
347	12.7488	3.16228	1.51247	4.17921	5
503	93.0572	17.4658	6.43567	9.2224	5
453	69.1582	13.6999	5.32798	7.91476	5
467	31.6228	7.77365	6.09756	6.09756	5
632	138.237	28.9026	14.0746	9.13982	5
936	54.2469	13.6999	13.2158	10.46	5
879	40.6794	9.05798	7.5667	8.65964	5
771	28.9026	8.97687	6.32093	7.63506	5
588	17.3094	4.53158	5.00286	7.77365	5
1011	37.5162	8.2047	4.78286	7.77365	5
647	60.4296	14.0746	7.23394	7.84389	5
504	16.2531	4.53158	2.30824	6.7317	5
950	313.396	58.8208	15.1247	9.2224	5
802	46.9759	9.82172	4.57253	8.05842	5
876	135.773	26.6552	4.53158	10.5545	5
659	10.2735	3.13396	2.78813	7.2993	5
339	39.9542	8.65964	2.96931	6.7317	5
644	57.2549	12.4094	3.02321	8.97687	5
641	13.5773	4.25507	6.32093	8.35363	5
426	24.8045	6.26434	6.37804	10.2735	5
646	67.317	13.4557	8.05842	8.13123	5
973	101.815	22.8757	2.26709	11.2404	5
[truncated: 8,278 more rows]
