# Supplementary material for: Peroxiporin Expression Is an Important Factor for Cancer Cell Susceptibility to Therapeutic H2O2: Implications for Pharmacological Ascorbate Therapy
Source: PLoS One. 2017 Jan 20;12(1):e0170442. doi: 10.1371/journal.pone.0170442 (PMC5249139; doi:10.1371/journal.pone.0170442)
Supplement: S3 Data — The zip file contains all the data sets used to generate Fig 3 which represents the rate of H2O2 uptake per cell. Each excel file is named to clearly indicate the cell type/modification and case number. Each excel contains a read me tab, a tab of raw data and an additional tab containing the regression analysis. (ZIP) [file pone.0170442.s003.zip]

Archive with 13 entries (12 files):
- S3 Data/
- S3 Data/MIA Scrambled_Case 1.xlsx
- S3 Data/MIA Scrambled_Case 2.xlsx
- S3 Data/MIA Scrambled_Case 3.xlsx
- S3 Data/MIA Scrambled_Case 4.xlsx
- S3 Data/MIA siAQP3_Case 1 and 2.xlsx
- S3 Data/MIA siAQP3_Case 3.xlsx
- S3 Data/MIA siAQP3_Case 4.xlsx
- S3 Data/MIA Unmodified_Case 1 and 2.xlsx
- S3 Data/MIA Unmodified_Case 3 and 4.xlsx
- S3 Data/MIA Unmodified_Case_a.xlsx
- S3 Data/MIA Unmodified_Case_c.xlsx
- S3 Data/MIA Unmodified_Case_d.xlsx
