# Supplementary material for: Peroxiporin Expression Is an Important Factor for Cancer Cell Susceptibility to Therapeutic H2O2: Implications for Pharmacological Ascorbate Therapy
Source: PLoS One. 2017 Jan 20;12(1):e0170442. doi: 10.1371/journal.pone.0170442 (PMC5249139; doi:10.1371/journal.pone.0170442)
Supplement: S3 Data — The zip file contains all the data sets used to generate Fig 3 which represents the rate of H2O2 uptake per cell. Each excel file is named to clearly indicate the cell type/modification and case number. Each excel contains a read me tab, a tab of raw data and an additional tab containing the regression analysis. (ZIP) [file pone.0170442.s003.zip › S3 Data/MIA Scrambled_Case 1.xlsx]

## Sheet: Regression Scrambled 1
SUMMARY OUTPUT
Regression Statistics
Multiple R	0.940681
R Square	0.884881
Adjusted R Square	0.856101
Standard Error	0.305224
Observations	6
ANOVA
	df	SS	MS	F	Significance F
Regression	1	2.86441	2.86441	30.7466	0.00517375
Residual	4	0.372648	0.0931619
Total	5	3.23706
	Coefficients	Standard Error	t Stat	P-value	Lower 95%	Upper 95%	Lower 95.0%	Upper 95.0%
Intercept	-20.7855	0.196458	-105.801	4.78553e-08	-21.3309	-20.24	-21.3309	-20.24
X Variable 1	-0.00161959	0.000292084	-5.54496	0.00517375	-0.00243055	-0.000808639	-0.00243055	-0.000808639
RESIDUAL OUTPUT
									The correct Rate
Observation	Predicted Y	Residuals	Standard Residuals				Rate:	-5.43671e-08	-5.43671e-12	b(actual cell count)
1	-22.729	-0.230771	-0.845313				variance	1.10062e-16		29790
2	-22.2431	-0.0384339	-0.140783					Propagation of error		sigmab (St.dev of cell count)
3	-21.7572	0.510553	1.87015					1.04911e-08		2045
4	-21.2713	0.0344717	0.12627
5	-20.9798	-0.0429778	-0.157427
6	-20.7855	-0.232842	-0.852897

## Sheet: MIA Scrambled 1
				Tecan i-control , 1.11.1.0
Device: infinite 200				Serial number: 1003002558				Serial number of connected stacker:
Firmware: V_2.02_11/06_InfiniTe (Dec 13 2006/16.18.16)				MAI, V_2.02_11/06_InfiniTe (Dec 13 2006/16.18.16)
Date:	2015-12-17
Time:	5:11:40 PM
System				OWNER-B4099B55D
User				OWNER-B4099B55D\Owner
Plate				Costar 96 Flat Bottom Transparent Polystyrene Cat. No.: 3361/3590/9018/3591/9017/3641/3628/3370/2507/2509/2503/9017/9018/3641/3598/3599/3585/3595/3300/3474 [COS96ft.pdfx]
Plate-ID (Stacker)
Label: Label1
Mode				Fluorescence Top Reading
Excitation Wavelength				340	nm
Emission Wavelength				430	nm
Excitation Bandwidth				20	nm
Emission Bandwidth				20	nm
Gain				100	Manual
Number of Flashes				3
Integration Time				40	µs
Lag Time				30	µs
Settle Time				0	ms
Start Time:	12/23/2015 3:40:10 PM
	Temperature: 23.4 °C
<>	1	2	3	4	5	6	7	8	9	10	11	12
A	2840	2777	2808	2855	2898	3145	2826	2928	2798	2715	2560	2639
B	5901	6839	7145	8057						11246	12293	4044
C	8586			6849	7416	8839	9949		10167	10795	11502	3694
D	6364		7609			8378	8287		10080	10887	11598	4111
E	2741	11178	13488	11404	10719	11651	10124	9804	11315	10483	10692	3627
F	5718	7173	6508	6720	6194	7411	7730	9013	8741	9336	8976	3841
G	5012	5598	5735	5869	6328	6726	7029	8038	8345	8607	8987	3431
H	1849	1833	1884	1965	1914	2162	1857	2045	2012	2257	1833	2106
End Time:	12/23/2015 3:40:32 PM
		Corrected Values
0	6839	0	subtract cell from each value
1e-10	7377	538
2e-10	7453	614
4e-10	7416	577
6e-10	8608.5	1769.5
8e-10	9118	2279
1e-09	#DIV/0!
1.2e-09	10123.5	3284.5															Note x acis should actually be: 0, 5, 10, 15, 20, and 25 with the axis title of [h2o2]/uM
1.6e-09	10976	4137															Keep this above note in mind when getting ready for publications
2e-09	11797.7	4958.67
Time (s)		Corrected Values	Total moles H2O2	natural log of actual [ ]	Time (min)
2400	6385.5	-453.5	-1.20833e-10		40
2100	6121.5	-717.5	-2.08833e-10		35
1800	6294.5	-544.5	-1.51167e-10		30
1500	6261	-578	-1.62333e-10		25
1200	7068.5	229.5	1.06833e-10	-22.9598	20
900	7379.5	540.5	2.105e-10	-22.2815	15
600	8525.5	1686.5	5.925e-10	-21.2467	10
300	8543	1704	5.98333e-10	-21.2369	5
120	8971.5	2132.5	7.41167e-10	-21.0228	2
0	8981.5	2142.5	7.445e-10	-21.0183	0
																Well	Moxi	actual
																F2	315000	31500
																G3	323000	32300
																F4	299000	29900
																G5	254000	25400
																F6	287000	28700
	-0.0003	-0.0003	(ln)m/s/40000 cells													G7	293000	29300
		-1.33215e-08	(ln)m/s/cell													F8	281000	28100
																G9	316000	31600
																F10	310000	31000
																G11	301000	30100
																	average	29790
																	stdev	2044.75
