# Supplementary material for: Peroxiporin Expression Is an Important Factor for Cancer Cell Susceptibility to Therapeutic H2O2: Implications for Pharmacological Ascorbate Therapy
Source: PLoS One. 2017 Jan 20;12(1):e0170442. doi: 10.1371/journal.pone.0170442 (PMC5249139; doi:10.1371/journal.pone.0170442)
Supplement: S3 Data — The zip file contains all the data sets used to generate Fig 3 which represents the rate of H2O2 uptake per cell. Each excel file is named to clearly indicate the cell type/modification and case number. Each excel contains a read me tab, a tab of raw data and an additional tab containing the regression analysis. (ZIP) [file pone.0170442.s003.zip › S3 Data/MIA Scrambled_Case 2.xlsx]

## Sheet: Regression Scrambled 2
SUMMARY OUTPUT
Regression Statistics
Multiple R	0.973932
R Square	0.948544
Adjusted R Square	0.942112
Standard Error	0.105379
Observations	10
ANOVA
	df	SS	MS	F	Significance F
Regression	1	1.63764	1.63764	147.473	1.95767e-06
Residual	8	0.0888375	0.0111047
Total	9	1.72648
	Coefficients	Standard Error	t Stat	P-value	Lower 95%	Upper 95%	Lower 95.0%	Upper 95.0%
Intercept	-20.2968	0.0562455	-360.861	3.89403e-18	-20.4265	-20.1671	-20.4265	-20.1671
X Variable 1	-0.000503892	4.14936e-05	-12.1438	1.95767e-06	-0.000599577	-0.000408208	-0.000599577	-0.000408208
RESIDUAL OUTPUT
									The correct Rate
Observation	Predicted Y	Residuals	Standard Residuals				Rate:	-5.06068e-08	-5.06068e-12	b(actual cell count)
1	-21.5062	-0.0350432	-0.352717				variance	1.79205e-16		9957
2	-21.355	-0.0237863	-0.239414					Propagation of error		sigmab (St.dev of cell count)
3	-21.2038	0.0174821	0.175961					1.33868e-08	1.33868e-12	2503
4	-21.0527	0.0162948	0.164011
5	-20.9015	-0.0614978	-0.618989
6	-20.7503	0.17779	1.78949
7	-20.5992	-0.0656682	-0.660965
8	-20.448	0.159654	1.60695
9	-20.3573	-0.138031	-1.38931
10	-20.2968	-0.0471945	-0.475022

## Sheet: MIA Scrambled 2
Application: Tecan i-control				Tecan i-control , 1.11.1.0
Device: infinite 200				Serial number: 1003002558				Serial number of connected stacker:
Firmware: V_2.02_11/06_InfiniTe (Dec 13 2006/16.18.16)				MAI, V_2.02_11/06_InfiniTe (Dec 13 2006/16.18.16)
Date:	2015-12-17
Time:	5:15:16 PM
System				OWNER-B4099B55D
User				OWNER-B4099B55D\Owner
Plate				Costar 96 Flat Bottom Transparent Polystyrene Cat. No.: 3361/3590/9018/3591/9017/3641/3628/3370/2507/2509/2503/9017/9018/3641/3598/3599/3585/3595/3300/3474 [COS96ft.pdfx]
Plate-ID (Stacker)
Label: Label1
Mode				Fluorescence Top Reading
Excitation Wavelength				340	nm
Emission Wavelength				430	nm
Excitation Bandwidth				20	nm
Emission Bandwidth				20	nm
Gain				100	Manual
Number of Flashes				3
Integration Time				40	µs
Lag Time				30	µs
Settle Time				0	ms
Start Time:	12/17/2015 5:15:16 PM
	Temperature: 23.4 °C
<>	1	2	3	4	5	6	7	8	9	10	11	12
A	2947	3129	3073	3093	3095	3171	2938	2940	2910	2963	2804	2766
B	3620	5043	5359	5185	6211	6661	7013	7877	8030	9445	9901	3910
C	3522	4326	4880	4893	5499	5637	6580	7086	7937	8309	9147	3493
D	3024	4083	4669	4947	5731	5870	6792	7273	7144	8331	8468	3072
E	2953	7794	8362	13261	8372	9109	9575	9351	9037	8865	8032	2965
F	2924	5903	6105	2727	6563	9045	9049	9150	10029	10597	10391	3603
G	2817	5721	5585	5824	6223	6547	7526	7305	7859	7905	7941	2706
H	1870	1837	2027	1911	2055	1990	1990	2199	2010	1883	1930	1991
End Time:	12/17/2015 5:15:38 PM
		Corrected Values
0	4484	0	subtract cell from each value
1e-10	4969.33	485.333
2e-10	5008.33	524.333
4e-10	5813.67	1329.67
6e-10	6056	1572
8e-10	6795	2311
1e-09	7412	2928
1.2e-09	7703.67	3219.67															Note x acis should actually be: 0, 5, 10, 15, 20, and 25 with the axis title of [h2o2]/uM
1.6e-09	8695	4211															Keep this above note in mind when getting ready for publications
2e-09	9172	4688
Time (s)		Corrected Values	Total moles H2O2	natural log of actual [ ]	Time (min)
2400	5812	1328	5.3e-10	-21.3581	40
2100	5845	1361	5.41e-10	-21.3376	35
1800	4275.5	-208.5	1.78333e-11	-24.75	30
1500	6393	1909	7.23667e-10	-21.0467	25
1200	7796	3312	1.19133e-09	-20.5482	20
900	8287.5	3803.5	1.35517e-09	-20.4193	15
600	8227.5	3743.5	1.33517e-09	-20.4342	10
300	8944	4460	1.574e-09	-20.2696	5
120	9251	4767	1.67633e-09	-20.2067	2
0	9166	4682	1.648e-09	-20.2237	0
																Well	Moxi	actual
																F2	65200	6520
																G3	74100	7410
																F4	107000	10700
																G5	114000	11400
																F6	129000	12900
	-0.0003	-0.0003	(ln)m/s/40000 cells													G7	127000	12700
		-1.33215e-08	(ln)m/s/cell													F8	130000	13000
																G9	82000	8200
																F10	93400	9340
																G11	74000	7400
																	average	9957
																	stdev	2503.01
