# Supplementary material for: Peroxiporin Expression Is an Important Factor for Cancer Cell Susceptibility to Therapeutic H2O2: Implications for Pharmacological Ascorbate Therapy
Source: PLoS One. 2017 Jan 20;12(1):e0170442. doi: 10.1371/journal.pone.0170442 (PMC5249139; doi:10.1371/journal.pone.0170442)
Supplement: S3 Data — The zip file contains all the data sets used to generate Fig 3 which represents the rate of H2O2 uptake per cell. Each excel file is named to clearly indicate the cell type/modification and case number. Each excel contains a read me tab, a tab of raw data and an additional tab containing the regression analysis. (ZIP) [file pone.0170442.s003.zip › S3 Data/MIA Scrambled_Case 3.xlsx]

## Sheet: Regression Scrambled 3
SUMMARY OUTPUT
Regression Statistics
Multiple R	0.953923
R Square	0.909969
Adjusted R Square	0.898715
Standard Error	0.19365
Observations	10
ANOVA
	df	SS	MS	F	Significance F
Regression	1	3.03222	3.03222	80.8586	1.86506e-05
Residual	8	0.300002	0.0375003
Total	9	3.33222
	Coefficients	Standard Error	t Stat	P-value	Lower 95%	Upper 95%	Lower 95.0%	Upper 95.0%
Intercept	-20.0119	0.10336	-193.614	5.66746e-16	-20.2503	-19.7736	-20.2503	-19.7736
X Variable 1	-0.000685659	7.6251e-05	-8.99214	1.86506e-05	-0.000861494	-0.000509824	-0.000861494	-0.000509824
RESIDUAL OUTPUT
									The correct Rate
Observation	Predicted Y	Residuals	Standard Residuals				Rate:	-1.15509e-08	-1.15509e-12	b(actual cell count)
1	-21.6575	-0.226245	-1.23919				variance	2.75177e-18		59360
2	-21.4518	0.106477	0.583198					Propagation of error		sigmab (St.dev of cell count)
3	-21.2461	-0.0982895	-0.538352					1.65885e-09	1.65885e-13	5394
4	-21.0404	0.10684	0.585183
5	-20.8347	0.301521	1.65149
6	-20.629	0.0462401	0.253266
7	-20.4233	0.0640623	0.350882
8	-20.2176	-0.322834	-1.76823
9	-20.0942	-0.0748402	-0.409915
10	-20.0119	0.0970689	0.531666

## Sheet: MIA Scrambled 3
				Tecan i-control , 1.11.1.0
Device: infinite 200				Serial number: 1003002558				Serial number of connected stacker:
Firmware: V_2.02_11/06_InfiniTe (Dec 13 2006/16.18.16)				MAI, V_2.02_11/06_InfiniTe (Dec 13 2006/16.18.16)
Date:	2015-12-17
Time:	5:11:40 PM
System				OWNER-B4099B55D
User				OWNER-B4099B55D\Owner
Plate				Costar 96 Flat Bottom Transparent Polystyrene Cat. No.: 3361/3590/9018/3591/9017/3641/3628/3370/2507/2509/2503/9017/9018/3641/3598/3599/3585/3595/3300/3474 [COS96ft.pdfx]
Plate-ID (Stacker)
Label: Label1
Mode				Fluorescence Top Reading
Excitation Wavelength				340	nm
Emission Wavelength				430	nm
Excitation Bandwidth				20	nm
Emission Bandwidth				20	nm
Gain				100	Manual
Number of Flashes				3
Integration Time				40	µs
Lag Time				30	µs
Settle Time				0	ms
Start Time:	12/21/2015 1:07:16 PM
	Temperature: 23.4 °C
<>	1	2	3	4	5	6	7	8	9	10	11	12
A	2967	2643	2891	2975	2944	3062	2960	2838	2913	2948	2728	2597
B	3117	4511	4695	4859	6126	6066	6670	7224	7702	8846	9313	3332
C	3077	4009	4287	4473	4905	6034	5794	6876	6911	7684	7785	2988
D	2768	3763	4134	4482	5218	6010	6056	6242	7113	7453	9176	3091
E	2750	8428	8239	8270	9285	8141	7964	7598	8567	7911	8251	2611
F	2640	4560	4965	5136	5503	6375	6477	5848	6279	6982	8166	3156
G	2726	4478	4967	4798	5523	6247	5911	7693	6308	7765	8596	2605
H	2018	1941	1989	2112	1882	1982	2027	1932	1948	2008	1952	1867
End Time:	12/21/2015 1:07:38 PM
		Corrected Values
0	4094.33	0	subtract cell from each value
1e-10	4372	277.667
2e-10	4604.67	510.333
4e-10	5416.33	1322
6e-10	6036.67	1942.33
8e-10	6173.33	2079
1e-09	6780.67	2686.33
1.2e-09	7242	3147.67															Note x acis should actually be: 0, 5, 10, 15, 20, and 25 with the axis title of [h2o2]/uM
1.6e-09	7994.33	3900															Keep this above note in mind when getting ready for publications
2e-09	8758	4663.67
Time (s)		Corrected Values	Total moles H2O2	natural log of actual [ ]	Time (min)
2400	4519	424.667	3.13333e-10	-21.8838	40
2100	4966	871.667	5.36833e-10	-21.3453	35
1800	4967	872.667	5.37333e-10	-21.3444	30
1500	5513	1418.67	8.10333e-10	-20.9336	25
1200	6311	2216.67	1.20933e-09	-20.5332	20
900	6194	2099.67	1.15083e-09	-20.5828	15
600	6770.5	2676.17	1.43908e-09	-20.3593	10
300	6293.5	2199.17	1.20058e-09	-20.5405	5
120	7373.5	3279.17	1.74058e-09	-20.169	2
0	8381	4286.67	2.24433e-09	-19.9149	0
																Well	Moxi	actual
																F2	591000	59100
																G3	618000	61800
																F4	567000	56700
																G5	699000	69900
																F6	575000	57500
	-0.0003	-0.0003	(ln)m/s/40000 cells													G7	623000	62300
		-1.33215e-08	(ln)m/s/cell													F8	615000	61500
																G9	599000	59900
																F10	489000	48900
																G11	560000	56000
																	average	59360
																	stdev	5394.07
