# Supplementary material for: Peroxiporin Expression Is an Important Factor for Cancer Cell Susceptibility to Therapeutic H2O2: Implications for Pharmacological Ascorbate Therapy
Source: PLoS One. 2017 Jan 20;12(1):e0170442. doi: 10.1371/journal.pone.0170442 (PMC5249139; doi:10.1371/journal.pone.0170442)
Supplement: S3 Data — The zip file contains all the data sets used to generate Fig 3 which represents the rate of H2O2 uptake per cell. Each excel file is named to clearly indicate the cell type/modification and case number. Each excel contains a read me tab, a tab of raw data and an additional tab containing the regression analysis. (ZIP) [file pone.0170442.s003.zip › S3 Data/MIA Scrambled_Case 4.xlsx]

## Sheet: Regression Scrambled 4
SUMMARY OUTPUT
Regression Statistics
Multiple R	0.989325
R Square	0.978763
Adjusted R Square	0.976109
Standard Error	0.0775578
Observations	10
ANOVA
	df	SS	MS	F	Significance F
Regression	1	2.21785	2.21785	368.707	5.60953e-08
Residual	8	0.0481217	0.00601521
Total	9	2.26597
	Coefficients	Standard Error	t Stat	P-value	Lower 95%	Upper 95%	Lower 95.0%	Upper 95.0%
Intercept	-20.2495	0.0413962	-489.164	3.41608e-19	-20.345	-20.1541	-20.345	-20.1541
X Variable 1	-0.000586401	3.05389e-05	-19.2017	5.60953e-08	-0.000656823	-0.000515978	-0.000656823	-0.000515978
RESIDUAL OUTPUT
Observation	Predicted Y	Residuals	Standard Residuals				Rate:	-1.69113e-08		b(actual cell count)
1	-21.6569	-0.0096875	-0.132484				variance	1.87244e-17		34675
2	-21.481	-0.0284649	-0.389279					Propagation of error		sigmab (St.dev of cell count)
3	-21.3051	0.055147	0.754176					4.32717e-09		8686.72
4	-21.1291	-0.13699	-1.87344
5	-20.9532	0.0733949	1.00373
6	-20.7773	0.127591	1.7449
7	-20.6014	0.00877356	0.119985
8	-20.4255	-0.0553861	-0.757446
9	-20.3199	-0.0192334	-0.263032
10	-20.2495	-0.015145	-0.207119

## Sheet: MIA Scrambled 4
Application: Tecan i-control				Tecan i-control , 1.11.1.0
Device: infinite 200				Serial number: 1003002558				Serial number of connected stacker:
Firmware: V_2.02_11/06_InfiniTe (Dec 13 2006/16.18.16)				MAI, V_2.02_11/06_InfiniTe (Dec 13 2006/16.18.16)
Date:	2015-02-03
Time:	9:00:57 AM
System				OWNER-B4099B55D
User				OWNER-B4099B55D\Owner
Plate				Costar 96 Flat Bottom Transparent Polystyrene Cat. No.: 3361/3590/9018/3591/9017/3641/3628/3370/2507/2509/2503/9017/9018/3641/3598/3599/3585/3595/3300/3474 [COS96ft.pdfx]
Plate-ID (Stacker)
Label: Label1
Mode				Fluorescence Top Reading
Excitation Wavelength				340	nm
Emission Wavelength				430	nm
Excitation Bandwidth				20	nm
Emission Bandwidth				20	nm
Gain				100	Manual
Number of Flashes				3
Integration Time				40	µs
Lag Time				30	µs
Settle Time				0	ms
Start Time:	2/3/2015 9:00:57 AM
	Temperature: 21.9 °C
<>	1	2	3	4	5	6	7	8	9	10	11	12
A	2753	2815	2788	2751	2888	3056	2816	2862	2618	2663	2687	2652
B	3057	4311	4330	4707	4911	4972	5634	5231	6313	6556	7956	3134
C	3045	3617	3747	3762	4297	4522	4842	5094	5068	6082	6416	2778
D	2659	3737	3718	3946	4479	4865	5240	5757	5610	6622	6834	2933
E	2650	6439	6724	6959	6618	7384	7318	7502	7466	6413	7201	2641
F	2690	4937	4704	5154	5180	5671	6180	6287	6122	7141	7028	2581
G	2392	4309	4807	4897	4833	5438	5814	5960	6664	6421	6988	2260
H	1868	2024	1915	2260	2112	2220	2277	2253	2132	2093	2109	2086
End Time:	2/3/2015 9:01:19 AM
		Corrected Values
0	3888.33	0	subtract cell from each value
1e-10	3931.67	43.3333
2e-10	4138.33	250
4e-10	4562.33	674
6e-10	4786.33	898
8e-10	5238.67	1350.33
1e-09	5360.67	1472.33
1.2e-09	5663.67	1775.33
1.6e-09	6420	2531.67
2e-09	7068.67	3180.33
Time (s)		Corrected Values	Total moles H2O2	natural log of actual [ ]	Time (min)
2400	4623	734.667	3.89333e-10	-21.6666	40
2100	4755.5	867.167	4.55583e-10	-21.5094	35
1800	5025.5	1137.17	5.90583e-10	-21.2499	30
1500	5006.5	1118.17	5.81083e-10	-21.2661	25
1200	5554.5	1666.17	8.55083e-10	-20.8798	20
900	5997	2108.67	1.07633e-09	-20.6497	15
600	6123.5	2235.17	1.13958e-09	-20.5926	10
300	6393	2504.67	1.27433e-09	-20.4808	5
120	6781	2892.67	1.46833e-09	-20.3391	2
0	7008	3119.67	1.58183e-09	-20.2647	0
	-0.0006	-0.0006	(ln)m/s/40000 cells														Cell Count
		-8.9311e-09	(ln)m/s/cell														27.25	27250		*diluted in 100uL
																	23.75	23750
																	40.25	40250
																	41.75	41750	actual cell count
																	43.25	43250	34675
																	50.75	50750
																	30	30000
																	29.5	29500
																	31	31000
																	29.25	29250
																Average	34.675	34675
																St.Dev	8.68672	8686.72
