# Supplementary material for: Peroxiporin Expression Is an Important Factor for Cancer Cell Susceptibility to Therapeutic H2O2: Implications for Pharmacological Ascorbate Therapy
Source: PLoS One. 2017 Jan 20;12(1):e0170442. doi: 10.1371/journal.pone.0170442 (PMC5249139; doi:10.1371/journal.pone.0170442)
Supplement: S3 Data — The zip file contains all the data sets used to generate Fig 3 which represents the rate of H2O2 uptake per cell. Each excel file is named to clearly indicate the cell type/modification and case number. Each excel contains a read me tab, a tab of raw data and an additional tab containing the regression analysis. (ZIP) [file pone.0170442.s003.zip › S3 Data/MIA siAQP3_Case 1 and 2.xlsx]

## Sheet: Regression 2
SUMMARY OUTPUT
Regression Statistics
Multiple R	0.975973
R Square	0.952523
Adjusted R Square	0.946589
Standard Error	0.188108
Observations	10
ANOVA
	df	SS	MS	F	Significance F
Regression	1	5.67939	5.67939	160.504	1.41643e-06
Residual	8	0.283078	0.0353848
Total	9	5.96247
	Coefficients	Standard Error	t Stat	P-value	Lower 95%	Upper 95%	Lower 95.0%	Upper 95.0%
Intercept	-19.9672	0.100402	-198.872	4.57413e-16	-20.1987	-19.7357	-20.1987	-19.7357
X Variable 1	-0.000938381	7.4069e-05	-12.669	1.41643e-06	-0.00110918	-0.000767578	-0.00110918	-0.000767578
RESIDUAL OUTPUT
									The correct Rate
Observation	Predicted Y	Residuals	Standard Residuals				Rate:	-1.5323e-08	-1.5323e-12	b(actual cell count)
1	-22.2193	-0.12978	-0.73177				variance	6.20479e-18		61240
2	-21.9378	-0.205324	-1.15773					Propagation of error		sigmab (St.dev of cell count)
3	-21.6563	-0.0632681	-0.356741					2.49094e-09		8703
4	-21.3748	0.271702	1.53201
5	-21.0933	0.280607	1.58222
6	-20.8117	0.180822	1.01957
7	-20.5302	-0.0216148	-0.121876
8	-20.2487	-0.0731011	-0.412185
9	-20.0798	-0.129895	-0.73242
10	-19.9672	-0.110148	-0.621075

## Sheet: MIA siAQP3 2
Application: Tecan i-control				Tecan i-control , 1.11.1.0
Device: infinite 200				Serial number: 1003002558				Serial number of connected stacker:
Firmware: V_2.02_11/06_InfiniTe (Dec 13 2006/16.18.16)				MAI, V_2.02_11/06_InfiniTe (Dec 13 2006/16.18.16)
Date:	2015-09-14
Time:	4:24:56 AM
System				OWNER-B4099B55D
User				OWNER-B4099B55D\Owner
Plate				Costar 96 Flat Bottom Transparent Polystyrene Cat. No.: 3361/3590/9018/3591/9017/3641/3628/3370/2507/2509/2503/9017/9018/3641/3598/3599/3585/3595/3300/3474 [COS96ft.pdfx]
Plate-ID (Stacker)
Label: Label1
Mode				Fluorescence Top Reading
Excitation Wavelength				340	nm
Emission Wavelength				430	nm
Excitation Bandwidth				20	nm
Emission Bandwidth				20	nm
Gain				100	Manual
Number of Flashes				3
Integration Time				40	µs
Lag Time				30	µs
Settle Time				0	ms
Start Time:	9/14/2015 4:24:56 AM
	Temperature: 23.4 °C
<>	1	2	3	4	5	6	7	8	9	10	11	12
A	3096	3207	3230	3127	3151	3285	3168	3035	3012	2885	2910	2854
B	3376	4531	4823	5221	5714	6652	6889	7310	7782	9109	9537	3455
C	3336	4312	4517	4816	5132	5777	6063	6281	7085	7959	6676	3025
D	3433	3985	4464	4346	4931	5208	5414	5914	6992	7451	7593	3008
E	2931	7473	7594	2922	12625	7946	7593	5854	8340	8093	6719	2818
F	2602	4726	4417	4825	5237	5664	6372	6816	7604	7578	8537	2778
G	2927	4219	4708	4810	5657	6152	6173	6090	6530	7265	7252	2643
H	1943	1943	2003	2155	2148	1971	2086	2076	2066	2080	2039	2156
End Time:	9/14/2015 4:25:18 AM
		Corrected Values
0	4276	0	subtract cell from each value
1e-10	4601.33	325.333
2e-10	4794.33	518.333
4e-10	5259	983
6e-10	5879	1603
8e-10	6122	1846
1e-09	6501.67	2225.67
1.2e-09	7286.33	3010.33															Note x acis should actually be: 0, 5, 10, 15, 20, and 25 with the axis title of [h2o2]/uM
1.6e-09	8173	3897															Keep this above note in mind when getting ready for publications
2e-09	7935.33	3659.33
Time (s)		Corrected Values	Total moles H2O2	natural log of actual [ ]	Time (min)
2400	4472.5	196.5	1.9675e-10	-22.3491	40
2100	4562.5	286.5	2.4175e-10	-22.1431	35
1800	4817.5	541.5	3.6925e-10	-21.7195	30
1500	5447	1171	6.84e-10	-21.1031	25
1200	5908	1632	9.145e-10	-20.8126	20
900	6272.5	1996.5	1.09675e-09	-20.6309	15
600	6453	2177	1.187e-09	-20.5518	10
300	7067	2791	1.494e-09	-20.3218	5
120	7421.5	3145.5	1.67125e-09	-20.2097	2
0	7894.5	3618.5	1.90775e-09	-20.0773	0
																well	moxi	actual
																F2	712000	71200
																G3	613000	61300
																F4	637000	63700
																G5	695000	69500
																F6	540000	54000
	-0.0003	-0.0003	(ln)m/s/40000 cells													G7	605000	60500
		-1.33215e-08	(ln)m/s/cell													F8	595000	59500
																G9	410000	41000
																F10	660000	66000
																G11	657000	65700
																	average	61240
																	stdev	8703.03

## Sheet: Regression 1
SUMMARY OUTPUT
Regression Statistics
Multiple R	0.97872
R Square	0.957892
Adjusted R Square	0.952629
Standard Error	0.137252
Observations	10
ANOVA
	df	SS	MS	F	Significance F
Regression	1	3.42831	3.42831	181.988	8.74507e-07
Residual	8	0.150705	0.0188381
Total	9	3.57902
	Coefficients	Standard Error	t Stat	P-value	Lower 95%	Upper 95%	Lower 95.0%	Upper 95.0%
Intercept	-20.0739	0.0732578	-274.017	3.52234e-17	-20.2428	-19.9049	-20.2428	-19.9049
X Variable 1	-0.000729068	5.40439e-05	-13.4903	8.74507e-07	-0.000853694	-0.000604443	-0.000853694	-0.000604443
RESIDUAL OUTPUT
									The correct Rate
Observation	Predicted Y	Residuals	Standard Residuals				Rate:	-1.2013e-08	-1.2013e-12	b(actual cell count)
1	-21.8236	-0.0619816	-0.478984				variance	1.81365e-18		60690
2	-21.6049	-0.131703	-1.01778					Propagation of error		sigmab (St.dev of cell count)
3	-21.3862	0.0104432	0.0807035					1.34672e-09		5104
4	-21.1675	0.229157	1.77088
5	-20.9488	-0.0476346	-0.368112
6	-20.73	-0.00505274	-0.0390467
7	-20.5113	0.218692	1.69001
8	-20.2926	0.0149727	0.115706
9	-20.1614	-0.0933101	-0.721085
10	-20.0739	-0.133582	-1.0323

## Sheet: MIA siAQP3 1
Application: Tecan i-control				Tecan i-control , 1.11.1.0
Device: infinite 200				Serial number: 1003002558				Serial number of connected stacker:
Firmware: V_2.02_11/06_InfiniTe (Dec 13 2006/16.18.16)				MAI, V_2.02_11/06_InfiniTe (Dec 13 2006/16.18.16)
Date:	2015-09-14
Time:	4:27:32 AM
System				OWNER-B4099B55D
User				OWNER-B4099B55D\Owner
Plate				Costar 96 Flat Bottom Transparent Polystyrene Cat. No.: 3361/3590/9018/3591/9017/3641/3628/3370/2507/2509/2503/9017/9018/3641/3598/3599/3585/3595/3300/3474 [COS96ft.pdfx]
Plate-ID (Stacker)
Label: Label1
Mode				Fluorescence Top Reading
Excitation Wavelength				340	nm
Emission Wavelength				430	nm
Excitation Bandwidth				20	nm
Emission Bandwidth				20	nm
Gain				100	Manual
Number of Flashes				3
Integration Time				40	µs
Lag Time				30	µs
Settle Time				0	ms
Start Time:	9/14/2015 4:27:32 AM
	Temperature: 23.4 °C
<>	1	2	3	4	5	6	7	8	9	10	11	12
A	2565	2671	2563	2526	2670	2659	2621	2569	2598	2485	2454	2443
B	2937	3836	4167	4596	5014	5751	5973	6647	6890	7971	8143	2999
C	2721	3608	3767	4195	4354	4803	5546	5599	6162	6768	8215	2579
D	2754	3290	3598	3960	4391	4691	5690	5638	6079	6835	7103	2745
E	2714	7465	7249	6712	7184	7250	6975	7416	7189	7659	6438	2267
F	2446	3906	4001	4445	4861	5108	5307	6703	6120	6479	6700	2416
G	2414	4143	4249	4436	5163	4734	5444	6248	6924	6710	6798	2251
H	1806	1676	1817	1826	2090	1884	1902	1971	1790	1836	1772	2082
End Time:	9/14/2015 4:27:54 AM
		Corrected Values
0	3578	0	subtract cell from each value
1e-10	3844	266
2e-10	4250.33	672.333
4e-10	4586.33	1008.33
6e-10	5081.67	1503.67
8e-10	5736.33	2158.33
1e-09	5961.33	2383.33
1.2e-09	6377	2799															Note x acis should actually be: 0, 5, 10, 15, 20, and 25 with the axis title of [h2o2]/uM
1.6e-09	7191.33	3613.33															Keep this above note in mind when getting ready for publications
2e-09	7820.33	4242.33
Time (s)		Corrected Values	Total moles H2O2	natural log of actual [ ]	Time (min)
2400	4024.5	446.5	3.1275e-10	-21.8856	40
2100	4125	547	3.63e-10	-21.7366	35
1800	4440.5	862.5	5.2075e-10	-21.3758	30
1500	5012	1434	8.065e-10	-20.9383	25
1200	4921	1343	7.61e-10	-20.9964	20
900	5375.5	1797.5	9.8825e-10	-20.7351	15
600	6475.5	2897.5	1.53825e-09	-20.2926	10
300	6522	2944	1.5615e-09	-20.2776	5
120	6594.5	3016.5	1.59775e-09	-20.2547	2
0	6749	3171	1.675e-09	-20.2075	0
																	well	moxi	actual
																	F2	564000	56400
																	G3	648000	64800
																	F4	626000	62600
																	G5	590000	59000
																	F6	556000	55600
																	G7	669000	66900
	-0.0003	-0.0003	(ln)m/s/40000 cells														F8	647000	64700
		-1.33215e-08	(ln)m/s/cell														G9	525000	52500
																	F10	667000	66700
																	G11	577000	57700
																		average	60690
																		stdev	5104.34
