# Supplementary material for: Peroxiporin Expression Is an Important Factor for Cancer Cell Susceptibility to Therapeutic H2O2: Implications for Pharmacological Ascorbate Therapy
Source: PLoS One. 2017 Jan 20;12(1):e0170442. doi: 10.1371/journal.pone.0170442 (PMC5249139; doi:10.1371/journal.pone.0170442)
Supplement: S3 Data — The zip file contains all the data sets used to generate Fig 3 which represents the rate of H2O2 uptake per cell. Each excel file is named to clearly indicate the cell type/modification and case number. Each excel contains a read me tab, a tab of raw data and an additional tab containing the regression analysis. (ZIP) [file pone.0170442.s003.zip › S3 Data/MIA siAQP3_Case 3.xlsx]

## Sheet: Regression 3
SUMMARY OUTPUT
Regression Statistics
Multiple R	0.986469
R Square	0.973121
Adjusted R Square	0.969761
Standard Error	0.0513329
Observations	10
ANOVA
	df	SS	MS	F	Significance F
Regression	1	0.763194	0.763194	289.629	1.44291e-07
Residual	8	0.0210806	0.00263507
Total	9	0.784274
	Coefficients	Standard Error	t Stat	P-value	Lower 95%	Upper 95%	Lower 95.0%	Upper 95.0%
Intercept	-20.3854	0.0273988	-744.027	1.19258e-20	-20.4486	-20.3222	-20.4486	-20.3222
X Variable 1	-0.00034399	2.02127e-05	-17.0185	1.44291e-07	-0.0003906	-0.000297379	-0.0003906	-0.000297379
RESIDUAL OUTPUT
									The correct Rate
Observation	Predicted Y	Residuals	Standard Residuals				Rate:	-4.63911e-09	-4.63911e-13	b(actual cell count)
1	-21.211	-0.0154508	-0.31925				variance	2.73797e-19		74150
2	-21.1078	0.00415601	0.0858729					Propagation of error		sigmab (St.dev of cell count)
3	-21.0046	-0.02211	-0.456845					5.23256e-10		7139
4	-20.9014	-0.0528236	-1.09146
5	-20.7982	0.067347	1.39155
6	-20.695	0.0212649	0.439383
7	-20.5918	0.0723848	1.49564
8	-20.4886	0.0163152	0.337111
9	-20.4267	-0.00743845	-0.153696
10	-20.3854	-0.0836451	-1.72831

## Sheet: MIA siAQP3_3
Application: Tecan i-control				Tecan i-control , 1.11.1.0
Device: infinite 200				Serial number: 1003002558				Serial number of connected stacker:
Firmware: V_2.02_11/06_InfiniTe (Dec 13 2006/16.18.16)				MAI, V_2.02_11/06_InfiniTe (Dec 13 2006/16.18.16)
Date:	2015-09-13
Time:	2:09:05 PM
System				OWNER-B4099B55D
User				OWNER-B4099B55D\Owner
Plate				Costar 96 Flat Bottom Transparent Polystyrene Cat. No.: 3361/3590/9018/3591/9017/3641/3628/3370/2507/2509/2503/9017/9018/3641/3598/3599/3585/3595/3300/3474 [COS96ft.pdfx]
Plate-ID (Stacker)
Label: Label1
Mode				Fluorescence Top Reading
Excitation Wavelength				340	nm
Emission Wavelength				430	nm
Excitation Bandwidth				20	nm
Emission Bandwidth				20	nm
Gain				100	Manual
Number of Flashes				3
Integration Time				40	µs
Lag Time				30	µs
Settle Time				0	ms
Start Time:	9/13/2015 2:12:25 PM
	Temperature: 23.4 °C
<>	1	2	3	4	5	6	7	8	9	10	11	12
A	3084	3234	3235	3169	3284	3525	3293	3169	3160	3135	3121	3044
B	2897	4668	5315	5477	6148	6833	7385	8083	9015	10121	11092	3693
C	3084	4932	5366	5849	6443	6595	7301	7929	8155	9501	9891	3283
D	2571	4037	4180	4487	5289	5558	6268	7075	7922	9109	10108	3228
E	2474	8024	8992	9036	8602	8357	8188	8532	8389	7755	8589	2861
F	3091	6740	7024	7210	7221	7791	8324	8727	8333	9048	8700	4284
G	2104	5745	5935	6077	6399	7021	6838	7487	8236	7821	7894	2759
H	2017	2053	2061	2005	2133	2119	2081	2081	2117	2000	1989	2215
End Time:	9/13/2015 2:12:47 PM
		Corrected Values
0	4545.67	0	subtract cell from each value
1e-10	4953.67	408
2e-10	5271	725.333
4e-10	5960	1414.33
6e-10	6328.67	1783
8e-10	6984.67	2439
1e-09	7695.67	3150
1.2e-09	8364	3818.33															Note x acis should actually be: 0, 5, 10, 15, 20, and 25 with the axis title of [h2o2]/uM
1.6e-09	9577	5031.33															Keep this above note in mind when getting ready for publications
2e-09	10363.7	5818
Time (s)		Corrected Values	Total moles H2O2	natural log of actual [ ]	Time (min)
2400	6242.5	1696.83	6.04611e-10	-21.2264	40
2100	6479.5	1933.83	6.83611e-10	-21.1036	35
1800	6643.5	2097.83	7.38278e-10	-21.0267	30
1500	6810	2264.33	7.93778e-10	-20.9542	25
1200	7406	2860.33	9.92444e-10	-20.7309	20
900	7581	3035.33	1.05078e-09	-20.6737	15
600	8107	3561.33	1.22611e-09	-20.5194	10
300	8284.5	3738.83	1.28528e-09	-20.4723	5
120	8434.5	3888.83	1.33528e-09	-20.4341	2
0	8297	3751.33	1.28944e-09	-20.4691	0
																Well	Moxi
																F2	801000	80100
																G3	759000	75900
																F4	652000	65200
																G5	706000	70600
																F6	706000	70600
	-0.0003	-0.0003	(ln)m/s/40000 cells													G7	863000	86300
		-1.33215e-08	(ln)m/s/cell													F8	701000	70100
																G9	760000	76000
																F10	648000	64800
																G11	819000	81900
																	average	74150
																	stdev	7139.13
