# Supplementary material for: Peroxiporin Expression Is an Important Factor for Cancer Cell Susceptibility to Therapeutic H2O2: Implications for Pharmacological Ascorbate Therapy
Source: PLoS One. 2017 Jan 20;12(1):e0170442. doi: 10.1371/journal.pone.0170442 (PMC5249139; doi:10.1371/journal.pone.0170442)
Supplement: S3 Data — The zip file contains all the data sets used to generate Fig 3 which represents the rate of H2O2 uptake per cell. Each excel file is named to clearly indicate the cell type/modification and case number. Each excel contains a read me tab, a tab of raw data and an additional tab containing the regression analysis. (ZIP) [file pone.0170442.s003.zip › S3 Data/MIA siAQP3_Case 4.xlsx]

## Sheet: Regression 4
SUMMARY OUTPUT
Regression Statistics
Multiple R	0.968858
R Square	0.938687
Adjusted R Square	0.931022
Standard Error	0.172739
Observations	10
ANOVA
	df	SS	MS	F	Significance F
Regression	1	3.65458	3.65458	122.477	3.96296e-06
Residual	8	0.238711	0.0298389
Total	9	3.89329
	Coefficients	Standard Error	t Stat	P-value	Lower 95%	Upper 95%	Lower 95.0%	Upper 95.0%
Intercept	-20.3636	0.0921989	-220.866	1.97667e-16	-20.5762	-20.151	-20.5762	-20.151
X Variable 1	-0.000752743	6.80173e-05	-11.0669	3.96296e-06	-0.000909591	-0.000595895	-0.000909591	-0.000595895
RESIDUAL OUTPUT
Observation	Predicted Y	Residuals	Standard Residuals				Rate:	-5.97278e-13		b(actual cell count)
1	-22.1702	0.136338	0.837149				variance	4.24833e-18		126029
2	-21.9443	-0.0602501	-0.36995					Propagation of error		sigmab (St.dev of cell count)
3	-21.7185	-0.11745	-0.721173					2.06115e-13		41974
4	-21.4927	0.105688	0.648947
5	-21.2669	0.0638302	0.391933
6	-21.0411	-0.0828101	-0.508473
7	-20.8152	-0.170804	-1.04878
8	-20.5894	-0.110952	-0.68127
9	-20.4539	-0.117557	-0.721829
10	-20.3636	0.353967	2.17344

## Sheet: MIA siAQP3_4
Application: Tecan i-control				Tecan i-control , 1.11.1.0
Device: infinite 200				Serial number: 1003002558				Serial number of connected stacker:
Firmware: V_2.02_11/06_InfiniTe (Dec 13 2006/16.18.16)				MAI, V_2.02_11/06_InfiniTe (Dec 13 2006/16.18.16)
Date:	2015-02-01
Time:	11:37:47 PM
System				OWNER-B4099B55D
User				OWNER-B4099B55D\Owner
Plate				Costar 96 Flat Bottom Transparent Polystyrene Cat. No.: 3361/3590/9018/3591/9017/3641/3628/3370/2507/2509/2503/9017/9018/3641/3598/3599/3585/3595/3300/3474 [COS96ft.pdfx]
Plate-ID (Stacker)
Label: Label1
Mode				Fluorescence Top Reading
Excitation Wavelength				340	nm
Emission Wavelength				430	nm
Excitation Bandwidth				20	nm
Emission Bandwidth				20	nm
Gain				100	Manual
Number of Flashes				3
Integration Time				40	µs
Lag Time				30	µs
Settle Time				0	ms
Start Time:	2/1/2015 11:37:47 PM
	Temperature: 21.9 °C
<>	1	2	3	4	5	6	7	8	9	10	11	12
A	2314	2459	2433	2470	2409	2487	2429	2401	2370	2357	2141	2139
B	2910	3938	4093	4143	4955	5282	5643	5590	6206	6773	7754	3151
C	2751	3522	4093	4158	4707	4946	5037	5558	5863	6104	6978	2959
D	2840	3837	3811	4201	4284	4781	4872	5052	5792	6520	6869	2890
E	2558	6239	6180	6081	6748	6373	5963	5954	6422	7013	6740	2658
F	2700	4487	4351	4706	4779	4928	5298	5390	6224	6489	9871	2652
G	2566	3933	4101	3950	4622	4889	4723	5027	5210	5508	5636	2523
H	1750	1651	1523	1798	1842	1671	1654	1797	1772	1709	1684	1772
End Time:	2/1/2015 11:38:08 PM
		Corrected Values
0	3765.67	0	subtract cell from each value
1e-10	3999	233.333
2e-10	4167.33	401.667
4e-10	4648.67	883
6e-10	5003	1237.33
8e-10	5184	1418.33
1e-09	5400	1634.33
1.2e-09	5953.67	2188
1.6e-09	6465.67	2700
2e-09	7200.33	3434.67
Time (s)		Corrected Values	Total moles H2O2	natural log of actual [ ]	Time (min)
2400	4210	444.333	2.69667e-10	-22.0338	40
2100	4226	460.333	2.77667e-10	-22.0046	35
1800	4328	562.333	3.28667e-10	-21.836	30
1500	4700.5	934.833	5.14917e-10	-21.387	25
1200	4908.5	1142.83	6.18917e-10	-21.2031	20
900	5010.5	1244.83	6.69917e-10	-21.1239	15
600	5208.5	1442.83	7.68917e-10	-20.986	10
300	5717	1951.33	1.02317e-09	-20.7004	5
120	5998.5	2232.83	1.16392e-09	-20.5715	2
0	7753.5	3987.83	2.04142e-09	-20.0096	0
	-0.0007	-0.0007	(ln)m/s/40000 cells														Cell Count
		-5.55428e-09	(ln)m/s/cell														67400	84.25
																	77200	96.5
																	104800	131
																	162000	202.5	actual cell count
																	150600	188.25	126029
																	166400	208
																	153800	192.25
																	126029	157.536
																	41974.2
