# Supplementary material for: Peroxiporin Expression Is an Important Factor for Cancer Cell Susceptibility to Therapeutic H2O2: Implications for Pharmacological Ascorbate Therapy
Source: PLoS One. 2017 Jan 20;12(1):e0170442. doi: 10.1371/journal.pone.0170442 (PMC5249139; doi:10.1371/journal.pone.0170442)
Supplement: S3 Data — The zip file contains all the data sets used to generate Fig 3 which represents the rate of H2O2 uptake per cell. Each excel file is named to clearly indicate the cell type/modification and case number. Each excel contains a read me tab, a tab of raw data and an additional tab containing the regression analysis. (ZIP) [file pone.0170442.s003.zip › S3 Data/MIA Unmodified_Case 1 and 2.xlsx]

## Sheet: Regression MIA Unmod 2
SUMMARY OUTPUT
Regression Statistics
Multiple R	0.992358
R Square	0.984775
Adjusted R Square	0.9826
Standard Error	0.0450805
Observations	9
ANOVA
	df	SS	MS	F	Significance F
Regression	1	0.920133	0.920133	452.764	1.27494e-07
Residual	7	0.0142258	0.00203226
Total	8	0.934359
	Coefficients	Standard Error	t Stat	P-value	Lower 95%	Upper 95%	Lower 95.0%	Upper 95.0%
Intercept	-20.3716	0.0243735	-835.809	9.26855e-19	-20.4292	-20.314	-20.4292	-20.314
X Variable 1	-0.000378086	1.77686e-05	-21.2783	1.27494e-07	-0.000420102	-0.00033607	-0.000420102	-0.00033607
RESIDUAL OUTPUT
									The correct Rate
Observation	Predicted Y	Residuals	Standard Residuals				Rate:	-2.08312e-08	-2.08312e-12	b(actual cell count)
1	-21.279	-0.00424625	-0.100696				variance	2.80258e-17		18150
2	-21.1656	-0.0154188	-0.365643					Propagation of error		sigmab (St.dev of cell count)
3	-21.0521	-0.0293842	-0.696821					5.29394e-09	5.29394e-13	4533
4	-20.9387	0.0789336	1.87184
5	-20.7119	0.00878596	0.208351
6	-20.5984	-0.0308274	-0.731044
7	-20.485	-0.0241689	-0.573144
8	-20.417	-0.0424885	-1.00758
9	-20.3716	0.0588145	1.39473

## Sheet: MIA Unmod_2
Application: Tecan i-control				Tecan i-control , 1.11.1.0
Device: infinite 200				Serial number: 1003002558				Serial number of connected stacker:
Firmware: V_2.02_11/06_InfiniTe (Dec 13 2006/16.18.16)				MAI, V_2.02_11/06_InfiniTe (Dec 13 2006/16.18.16)
Date:	2015-08-31
Time:	4:14:58 PM
System				OWNER-B4099B55D
User				OWNER-B4099B55D\Owner
Plate				Costar 96 Flat Bottom Transparent Polystyrene Cat. No.: 3361/3590/9018/3591/9017/3641/3628/3370/2507/2509/2503/9017/9018/3641/3598/3599/3585/3595/3300/3474 [COS96ft.pdfx]
Plate-ID (Stacker)
Label: Label1
Mode				Fluorescence Top Reading
Excitation Wavelength				340	nm
Emission Wavelength				430	nm
Excitation Bandwidth				20	nm
Emission Bandwidth				20	nm
Gain				100	Manual
Number of Flashes				3
Integration Time				40	µs
Lag Time				30	µs
Settle Time				0	ms
Start Time:	8/31/2015 4:14:58 PM
	Temperature: 23.4 °C
<>	1	2	3	4	5	6	7	8	9	10	11	12
A	2714	2833	2904	2929	2951	3172	2938	2830	2889	2780	2698	2531
B	3009	3719	4118	4521	4611	5575	5403	6592	5857	8417	9924	3389
C	3082	3649	3823	4143	4543	4987	5099	5489	6230	8189	8847	2841
D	2736	3742	3805	3979	4417	4500	5231	5440	6559	7391	8433	2778
E	2729	7891	7549	7605	7235	7207	7580	7058	7618	8572	8121	2510
F	2484	5154	5476	6090	6090	2519	6399	6869	6801	7749	8266	2549
G	2384	5264	5311	5094	6135	6195	6714	6713	7622	7053	7770	2315
H	1724	1849	1974	1883	2027	1989	1797	1842	1826	1900	1892	2011
End Time:	8/31/2015 4:15:19 PM
		Corrected Values
0	3703.33	0	subtract cell from each value
1e-10	3915.33	212
2e-10	4214.33	511
4e-10	4523.67	820.333
6e-10	5020.67	1317.33
8e-10	5244.33	1541
1e-09	5840.33	2137
1.2e-09	6215.33	2512															Note x acis should actually be: 0, 5, 10, 15, 20, and 25 with the axis title of [h2o2]/uM
1.6e-09	7999	4295.67															Keep this above note in mind when getting ready for publications
2e-09	9068	5364.67
Time (s)		Corrected Values	Total moles H2O2	natural log of actual [ ]	Time (min)
2400	5209	1505.67	5.71222e-10	-21.2832	40
2100	5393.5	1690.17	6.32722e-10	-21.181	35
1800	5592	1888.67	6.98889e-10	-21.0815	30
1500	6112.5	2409.17	8.72389e-10	-20.8598	25
1200	4357	653.667	2.87222e-10		20
900	6556.5	2853.17	1.02039e-09	-20.7031	15														Moxi count	Actual cells in each well
600	6791	3087.67	1.09856e-09	-20.6293	10													F2	144000	14400
300	7211.5	3508.17	1.23872e-09	-20.5092	5													F3	123000	12300
120	7401	3697.67	1.30189e-09	-20.4594	2													F4	95000	9500
0	8018	4314.67	1.50756e-09	-20.3128	0													F5	136000	13600
																		F6	174000	17400
																		F7	232000	23200
																		F8	230000	23000
																		F9	243000	24300
																		F10	239000	23900				2400	-21.2832
																		F11	144000	14400				2100	-21.181
																		G2	147000	14700				1800	-21.0815
																		G3	200000	20000				1500	-20.8598
																		G4	175000	17500				900	-20.7031
																		G5	179000	17900				600	-20.6293
																		G6	146000	14600				300	-20.5092
																		G7	170000	17000				120	-20.4594
																		G8	196000	19600				0	-20.3128
																		G9	222000	22200
																		G10	174000	17400
																		G11	261000	26100
	-0.0003	-0.0003	(ln)m/s/40000 cells															average	181500	18150
		-1.33215e-08	(ln)m/s/cell															st dev	45326.3	4532.63

## Sheet: Regression MIA unmod
SUMMARY OUTPUT
Regression Statistics
Multiple R	0.989995
R Square	0.98009
Adjusted R Square	0.977601
Standard Error	0.0516121
Observations	10
ANOVA
	df	SS	MS	F	Significance F
Regression	1	1.04902	1.04902	393.805	4.33157e-08
Residual	8	0.0213104	0.00266381
Total	9	1.07033
	Coefficients	Standard Error	t Stat	P-value	Lower 95%	Upper 95%	Lower 95.0%	Upper 95.0%
Intercept	-19.9385	0.0275477	-723.779	1.48712e-20	-20.002	-19.875	-20.002	-19.875
X Variable 1	-0.000403292	2.03226e-05	-19.8445	4.33157e-08	-0.000450156	-0.000356428	-0.000450156	-0.000356428
RESIDUAL OUTPUT
									The correct Rate
Observation	Predicted Y	Residuals	Standard Residuals				Rate:	-2.45043e-08	-2.45043e-12	b(actual cell count)
1	-20.9064	-0.0419071	-0.861217				variance	4.24567e-17		16458
2	-20.7854	0.0373204	0.766957					Propagation of error		sigmab (St.dev of cell count)
3	-20.6644	0.048646	0.999705					6.51588e-09	6.51588e-13	4297
4	-20.5434	-0.0292771	-0.601663
5	-20.4224	-0.0713145	-1.46556
6	-20.3014	0.0263798	0.542122
7	-20.1805	0.0809839	1.66427
8	-20.0595	-0.00731771	-0.150384
9	-19.9869	-0.0500193	-1.02793
10	-19.9385	0.0065056	0.133694

## Sheet: MIA Unmod
Application: Tecan i-control				Tecan i-control , 1.11.1.0
Device: infinite 200				Serial number: 1003002558				Serial number of connected stacker:
Firmware: V_2.02_11/06_InfiniTe (Dec 13 2006/16.18.16)				MAI, V_2.02_11/06_InfiniTe (Dec 13 2006/16.18.16)
Date:	2015-08-31
Time:	4:10:21 PM
System				OWNER-B4099B55D
User				OWNER-B4099B55D\Owner
Plate				Costar 96 Flat Bottom Transparent Polystyrene Cat. No.: 3361/3590/9018/3591/9017/3641/3628/3370/2507/2509/2503/9017/9018/3641/3598/3599/3585/3595/3300/3474 [COS96ft.pdfx]
Plate-ID (Stacker)
Label: Label1
Mode				Fluorescence Top Reading
Excitation Wavelength				340	nm
Emission Wavelength				430	nm
Excitation Bandwidth				20	nm
Emission Bandwidth				20	nm
Gain				100	Manual
Number of Flashes				3
Integration Time				40	µs
Lag Time				30	µs
Settle Time				0	ms
Start Time:	8/31/2015 4:10:21 PM
	Temperature: 23.4 °C
<>	1	2	3	4	5	6	7	8	9	10	11	12
A	3236	3432	3372	3417	3463	3336	3345	3249	3302	3367	3166	3101
B	3473	4627	4686	4774	5556	6029	6573	7104	7234	8626	9183	3769
C	3573	4149	4721	4617	4883	5605	5990	6280	6586	7638	8233	3142
D	2761	3815	4227	4333	4766	5105	5562	5771	6408	6672	7840	3227
E	3031	7485	7414	8172	8264	7744	8089	7362	7587	7956	7598	2570
F	2946	5777	6366	6928	6698	6708	7845	8226	8529	8597	9231	2936
G	2785	5693	5812	5802	6228	6600	6693	7514	7459	7625	7870	2545
H	1987	2963	2761	2792	3156	3051	3100	3165	3009	2860	3057	2127
End Time:	8/31/2015 4:10:43 PM
		Corrected Values
0	4197	0	subtract cell from each value
1e-10	4544.67	347.667
2e-10	4574.67	377.667
4e-10	5068.33	871.333
6e-10	5579.67	1382.67
8e-10	6041.67	1844.67
1e-09	6385	2188
1.2e-09	6742.67	2545.67															Note x acis should actually be: 0, 5, 10, 15, 20, and 25 with the axis title of [h2o2]/uM
1.6e-09	7645.33	3448.33															Keep this above note in mind when getting ready for publications
2e-09	8418.67	4221.67
Time (s)		Corrected Values	Total moles H2O2	natural log of actual [ ]	Time (min)
2400	5735	1538	7.985e-10	-20.9483	40
2100	6089	1892	9.755e-10	-20.7481	35
1800	6365	2168	1.1135e-09	-20.6158	30
1500	6463	2266	1.1625e-09	-20.5727	25
1200	6654	2457	1.258e-09	-20.4937	20
900	7269	3072	1.5655e-09	-20.2751	15
600	7870	3673	1.866e-09	-20.0995	10
300	7994	3797	1.928e-09	-20.0668	5
120	8111	3914	1.9865e-09	-20.0369	2
0	8550.5	4353.5	2.20625e-09	-19.932	0
																	Moxi count	Actual cells in each well
															*100uL	F2	213000	21300
															*100ul on accident instead of 75	F4	157000	15700
																F5	202000	20200
																F6	270000	27000
																F7	82000	8200
																F8	134000	13400
																F9	153000	15300
																F10	176000	17600
																F11	130000	13000
																G2	154000	15400
																G3	220000	22000
																G4	113000	11300
																G5	176000	17600
																G6	156000	15600
																G7	151000	15100
	-0.0003	-0.0003	(ln)m/s/40000 cells													G8	144000	14400
		-1.33215e-08	(ln)m/s/cell													G9	205000	20500
																G10	152000	15200
																G11	139000	13900
																average	164579	16457.9
																st dev	42968.1	4296.81
