# Supplementary material for: Peroxiporin Expression Is an Important Factor for Cancer Cell Susceptibility to Therapeutic H2O2: Implications for Pharmacological Ascorbate Therapy
Source: PLoS One. 2017 Jan 20;12(1):e0170442. doi: 10.1371/journal.pone.0170442 (PMC5249139; doi:10.1371/journal.pone.0170442)
Supplement: S3 Data — The zip file contains all the data sets used to generate Fig 3 which represents the rate of H2O2 uptake per cell. Each excel file is named to clearly indicate the cell type/modification and case number. Each excel contains a read me tab, a tab of raw data and an additional tab containing the regression analysis. (ZIP) [file pone.0170442.s003.zip › S3 Data/MIA Unmodified_Case 3 and 4.xlsx]

## Sheet: Regression MIA unmod 3
SUMMARY OUTPUT
Regression Statistics
Multiple R	0.993573
R Square	0.987188
Adjusted R Square	0.985053
Standard Error	0.0405372
Observations	8
ANOVA
	df	SS	MS	F	Significance F
Regression	1	0.759703	0.759703	462.314	6.60376e-07
Residual	6	0.00985958	0.00164326
Total	7	0.769563
	Coefficients	Standard Error	t Stat	P-value	Lower 95%	Upper 95%	Lower 95.0%	Upper 95.0%
Intercept	-19.8584	0.0261093	-760.586	3.4866e-16	-19.9223	-19.7945	-19.9223	-19.7945
X Variable 1	-0.000376907	1.75294e-05	-21.5015	6.60376e-07	-0.0004198	-0.000334014	-0.0004198	-0.000334014
RESIDUAL OUTPUT
									The correct Rate				*stirred 71 rpm
Observation	Predicted Y	Residuals	Standard Residuals				Rate:	-1.49608e-08	-1.49608e-12	b(actual cell count)
1	-20.763	-0.0324194	-0.863822				variance	4.16791e-18		25193
2	-20.6499	0.0309162	0.823769					Propagation of error		sigmab (St.dev of cell count)
3	-20.5368	-0.0241804	-0.644291					2.04155e-09	2.04155e-13	3232
4	-20.4011	0.0745771	1.98713
5	-20.3107	-0.0136973	-0.364967
6	-20.1976	-0.0375887	-1.00156
7	-19.9036	-0.00597778	-0.159279
8	-19.8584	0.0083702	0.223026

## Sheet: MIA unmod 3
Application: Tecan i-control				Tecan i-control , 1.11.1.0
Device: infinite 200				Serial number: 1003002558				Serial number of connected stacker:
Firmware: V_2.02_11/06_InfiniTe (Dec 13 2006/16.18.16)				MAI, V_2.02_11/06_InfiniTe (Dec 13 2006/16.18.16)
Date:	2015-08-31
Time:	1:49:13 PM
System				OWNER-B4099B55D
User				OWNER-B4099B55D\Owner
Plate				Costar 96 Flat Bottom Transparent Polystyrene Cat. No.: 3361/3590/9018/3591/9017/3641/3628/3370/2507/2509/2503/9017/9018/3641/3598/3599/3585/3595/3300/3474 [COS96ft.pdfx]
Plate-ID (Stacker)
Label: Label1
Mode				Fluorescence Top Reading
Excitation Wavelength				340	nm
Emission Wavelength				430	nm
Excitation Bandwidth				20	nm
Emission Bandwidth				20	nm
Gain				100	Manual
Number of Flashes				3
Integration Time				40	µs
Lag Time				30	µs
Settle Time				0	ms
Start Time:	8/31/2015 1:49:13 PM
	Temperature: 23.4 °C
<>	1	2	3	4	5	6	7	8	9	10	11	12
A	2949	3074	2956	3126	2886	3000	2967	2926	2848	2917	2805	2829
B	3199	4067	4595	5300	5199	5782	5938	6579	7341	8267	9107	3237
C	3124	3894	4099	4768	5037	5313	5769	6423	6671	6633	6949	2357
D	2812	3330	4136	4185	5090	5376	5530	6164	6526	7472	8783	2894
E	3632	9903	9859	9922	10063	9510	10309	13960	3407	9320	9613	3202
F	2718	5274	5981	6088	6246	6751	6868	12548	2974	7843	8349	3043
G	2448	5265	5276	5434	6519	6027	6466	6774	7522	7999	8047	2303
H	1835	2058	1936	2132	1951	1977	2200	2021	2013	1909	2021	2013
End Time:	8/31/2015 1:49:35 PM
		Corrected Values
0	3763.67	0	subtract cell from each value
1e-10	4276.67	513
2e-10	4751	987.333
4e-10	5108.67	1345
6e-10	5490.33	1726.67
8e-10	5745.67	1982
1e-09	6388.67	2625
1.2e-09	6846	3082.33															Note x acis should actually be: 0, 5, 10, 15, 20, and 25 with the axis title of [h2o2]/uM
1.6e-09	7457.33	3693.67															Keep this above note in mind when getting ready for publications
2e-09	8279.67	4516
Time (s)		Corrected Values	Total moles H2O2	natural log of actual [ ]	Time (min)
2400	5269.5	1505.83	9.30417e-10	-20.7954	40
2100	5628.5	1864.83	1.10992e-09	-20.619	35
1800	5761	1997.33	1.17617e-09	-20.561	30
1440	6382.5	2618.83	1.48692e-09	-20.3266	24
1200	6389	2625.33	1.49017e-09	-20.3244	20
900	6667	2903.33	1.62917e-09	-20.2352	15															2400	-20.7954
600	9661	5897.33	3.12617e-09		10															2100	-20.619
300	5248	1484.33	9.19667e-10		5															1800	-20.561
120	7921	4157.33	2.25617e-09	-19.9096	2															1440	-20.3266
0	8198	4434.33	2.39467e-09	-19.85	0															1200	-20.3244
																				900	-20.2352
																				120	-19.9096
																				0	-19.85
																	Moxi	Actual cell count
																F2	330000	33000
																F3	247000	24700
																F4	242000	24200
	-0.0003	-0.0003	(ln)m/s/40000 cells													F5	229000	22900
		-1.33215e-08	(ln)m/s/cell													F7	263000	26300
																F10	223000	22300
																F11	280000	28000
																G2	242000	24200
																G3	300000	30000
																G4	211000	21100
																G5	266000	26600
																G6	262000	26200
																G7	228000	22800
																G10	232000	23200
																G11	224000	22400
																Average	251933	25193.3
																St dev	32320.9	3232.09

## Sheet: Regression MIA unmod 4
SUMMARY OUTPUT
Regression Statistics
Multiple R	0.96927
R Square	0.939485
Adjusted R Square	0.931921
Standard Error	0.0936166
Observations	10
ANOVA
	df	SS	MS	F	Significance F
Regression	1	1.08848	1.08848	124.199	3.75927e-06
Residual	8	0.0701125	0.00876406
Total	9	1.1586
	Coefficients	Standard Error	t Stat	P-value	Lower 95%	Upper 95%	Lower 95.0%	Upper 95.0%
Intercept	-19.8993	0.0499042	-398.75	1.75201e-18	-20.0144	-19.7842	-20.0144	-19.7842
X Variable 1	-0.000412272	3.69935e-05	-11.1444	3.75927e-06	-0.000497579	-0.000326965	-0.000497579	-0.000326965
RESIDUAL OUTPUT
									The correct Rate
Observation	Predicted Y	Residuals	Standard Residuals				Rate:	-2.40954e-08	-2.40954e-12	b(actual cell count)
1	-20.8888	0.0352903	0.399834				variance	3.51805e-17		17110
2	-20.7651	0.0128125	0.145163					Propagation of error		sigmab (St.dev of cell count)
3	-20.6414	-0.107529	-1.21829					5.93132e-09	5.93132e-13	3922
4	-20.493	-0.117256	-1.3285
5	-20.394	0.18832	2.13364
6	-20.2704	0.0470525	0.533097
7	-20.1467	-0.0445473	-0.504713
8	-20.023	0.0443544	0.502528
9	-19.9488	-0.0342572	-0.388128
10	-19.8993	-0.0242399	-0.274635

## Sheet: MIA unmod 4
Application: Tecan i-control				Tecan i-control , 1.11.1.0
Device: infinite 200				Serial number: 1003002558				Serial number of connected stacker:
Firmware: V_2.02_11/06_InfiniTe (Dec 13 2006/16.18.16)				MAI, V_2.02_11/06_InfiniTe (Dec 13 2006/16.18.16)
Date:	2015-08-31
Time:	1:48:27 PM
System				OWNER-B4099B55D
User				OWNER-B4099B55D\Owner
Plate				Costar 96 Flat Bottom Transparent Polystyrene Cat. No.: 3361/3590/9018/3591/9017/3641/3628/3370/2507/2509/2503/9017/9018/3641/3598/3599/3585/3595/3300/3474 [COS96ft.pdfx]
Plate-ID (Stacker)
Label: Label1
Mode				Fluorescence Top Reading
Excitation Wavelength				340	nm
Emission Wavelength				430	nm
Excitation Bandwidth				20	nm
Emission Bandwidth				20	nm
Gain				100	Manual
Number of Flashes				3
Integration Time				40	µs
Lag Time				30	µs
Settle Time				0	ms
Start Time:	8/31/2015 1:48:27 PM
	Temperature: 23.4 °C
<>	1	2	3	4	5	6	7	8	9	10	11	12
A	2887	2928	3010	2940	3000	3333	2846	2903	2873	2810	2806	2688
B	3211	3879	4435	4844	4986	5818	5783	5303	6827	8428	8430	3260
C	2909	3689	4213	4415	4726	5451	5351	5770	6485	6950	8047	2865
D	2817	3246	4045	4024	4769	4975	5570	6236	6557	7049	7276	2888
E	2640	7924	7088	7461	7184	7318	7346	7597	7878	7569	7598	2657
F	2605	5290	5264	5495	5819	7526	7045	7473	7933	7904	8401	2838
G	2528	4783	5183	4965	5221	5747	6111	5898	7051	7043	7060	2333
H	2057	2960	2787	2886	2828	2769	2902	2910	2663	3127	3100	1949
End Time:	8/31/2015 1:48:49 PM
		Corrected Values
0	3604.67	0	subtract cell from each value
1e-10	4231	626.333
2e-10	4427.67	823
4e-10	4827	1222.33
6e-10	5414.67	1810
8e-10	5568	1963.33
1e-09	5769.67	2165
1.2e-09	6623	3018.33															Note x acis should actually be: 0, 5, 10, 15, 20, and 25 with the axis title of [h2o2]/uM
1.6e-09	7475.67	3871															Keep this above note in mind when getting ready for publications
2e-09	7917.67	4313
Time (s)		Corrected Values	Total moles H2O2	natural log of actual [ ]	Time (min)
2400	5036.5	1431.83	8.77917e-10	-20.8535	40
2100	5223.5	1618.83	9.71417e-10	-20.7523	35
1800	5230	1625.33	9.74667e-10	-20.7489	30
1440	5520	1915.33	1.11967e-09	-20.6102	24
1200	6636.5	3031.83	1.67792e-09	-20.2057	20
900	6578	2973.33	1.64867e-09	-20.2233	15
600	6685.5	3080.83	1.70242e-09	-20.1912	10
300	7492	3887.33	2.10567e-09	-19.9786	5
120	7473.5	3868.83	2.09642e-09	-19.983	2
0	7730.5	4125.83	2.22492e-09	-19.9235	0
																	cells	Actual cell count
																F2	252000	25200
																F3	142000	14200
																F4	137000	13700
																F5	185000	18500
																F6	139000	13900
																F7	109000	10900
																F8	186000	18600
																F9	105000	10500
																F10	179000	17900
																F11	150000	15000
	-0.0003	-0.0003	(ln)m/s/40000 cells													G2	187000	18700
		-1.33215e-08	(ln)m/s/cell													G3	146000	14600
																G4	234000	23400
																G7	193000	19300
																G8	199800	19980
																G9	205000	20500
																G10	160000	16000
																G11	171000	17100
																Average	171100	17110
																St dev	39219	3921.9
