# Supplementary material for: Peroxiporin Expression Is an Important Factor for Cancer Cell Susceptibility to Therapeutic H2O2: Implications for Pharmacological Ascorbate Therapy
Source: PLoS One. 2017 Jan 20;12(1):e0170442. doi: 10.1371/journal.pone.0170442 (PMC5249139; doi:10.1371/journal.pone.0170442)
Supplement: S3 Data — The zip file contains all the data sets used to generate Fig 3 which represents the rate of H2O2 uptake per cell. Each excel file is named to clearly indicate the cell type/modification and case number. Each excel contains a read me tab, a tab of raw data and an additional tab containing the regression analysis. (ZIP) [file pone.0170442.s003.zip › S3 Data/MIA Unmodified_Case_a.xlsx]

## Sheet: Regression
SUMMARY OUTPUT
Regression Statistics
Multiple R	0.979131
R Square	0.958697
Adjusted R Square	0.953534
Standard Error	0.0896241
Observations	10
ANOVA
	df	SS	MS	F	Significance F
Regression	1	1.49154	1.49154	185.689	8.09291e-07
Residual	8	0.0642599	0.00803249
Total	9	1.5558
	Coefficients	Standard Error	t Stat	P-value	Lower 95%	Upper 95%	Lower 95.0%	Upper 95.0%
Intercept	-20.098	0.0478365	-420.14	1.15344e-18	-20.2084	-19.9877	-20.2084	-19.9877
X Variable 1	-0.00048089	3.52901e-05	-13.6268	8.09291e-07	-0.000562269	-0.000399511	-0.000562269	-0.000399511
RESIDUAL OUTPUT
									The correct Rate
Observation	Predicted Y	Residuals	Standard Residuals				Rate:	-2.54979e-08	-2.54979e-12	b(actual cell count)
1	-21.2522	-0.0805067	-0.95276				variance	1.8546e-17		18860
2	-21.1079	0.0790254	0.935229					Propagation of error		sigmab (St.dev of cell count)
3	-20.9636	0.0548514	0.64914					4.30651e-09	4.30651e-13	2869
4	-20.8194	-0.114713	-1.35757
5	-20.6751	0.0606235	0.717451
6	-20.5308	0.0904347	1.07025
7	-20.3866	-0.088139	-1.04308
8	-20.2423	-0.0427563	-0.506001
9	-20.1557	0.101422	1.20028
10	-20.098	-0.0602422	-0.712939

## Sheet: MIA_unmod_1
Application: Tecan i-control				Tecan i-control , 1.11.1.0
Device: infinite 200				Serial number: 1003002558				Serial number of connected stacker:
Firmware: V_2.02_11/06_InfiniTe (Dec 13 2006/16.18.16)				MAI, V_2.02_11/06_InfiniTe (Dec 13 2006/16.18.16)
Date:	2015-09-04
Time:	10:24:22 AM
System				OWNER-B4099B55D
User				OWNER-B4099B55D\Owner
Plate				Costar 96 Flat Bottom Transparent Polystyrene Cat. No.: 3361/3590/9018/3591/9017/3641/3628/3370/2507/2509/2503/9017/9018/3641/3598/3599/3585/3595/3300/3474 [COS96ft.pdfx]
Plate-ID (Stacker)
Label: Label1
Mode				Fluorescence Top Reading
Excitation Wavelength				340	nm
Emission Wavelength				430	nm
Excitation Bandwidth				20	nm
Emission Bandwidth				20	nm
Gain				100	Manual
Number of Flashes				3
Integration Time				40	µs
Lag Time				30	µs
Settle Time				0	ms
Start Time:	9/4/2015 10:24:22 AM
	Temperature: 23.4 °C
<>	1	2	3	4	5	6	7	8	9	10	11	12
A	3533	3680	3641	3599	3607	3616	3571	3466	3567	3360	3357	3246
B	3654	4537	4703	5073	5692	5776	6295	7058	7435	8157	9109	4040
C	3760	4290	4803	4870	5023	5382	5904	6226	6404	7364	7572	3417
D	3462	4132	4383	4431	5307	5356	5961	5797	6448	7309	7708	3359
E	3113	7214	7303	7855	7500	7271	7565	7315	7201	7482	7340	2986
F	2695	5813	5996	6220	5951	6765	7119	6764	7954	8929	7902	2846
G	2634	4769	5358	5510	5696	6102	6596	6772	6653	7287	7543	2467
H	2170	2126	2193	2268	2213	2325	2168	2225	2325	2122	2252	2106
End Time:	9/4/2015 10:24:45 AM
		Corrected Values
0	4319.67	0	subtract cell from each value
1e-10	4629.67	310
2e-10	4791.33	471.667
4e-10	5340.67	1021
6e-10	5504.67	1185
8e-10	6053.33	1733.67
1e-09	6360.33	2040.67
1.2e-09	6762.33	2442.67															Note x acis should actually be: 0, 5, 10, 15, 20, and 25 with the axis title of [h2o2]/uM
1.6e-09	7610	3290.33															Keep this above note in mind when getting ready for publications
2e-09	8129.67	3810
Time (s)		Corrected Values	Total moles H2O2	natural log of actual [ ]	Time (min)
2400	5291	971.333	5.43667e-10	-21.3327	40
2100	5677	1357.33	7.36667e-10	-21.0289	35
1800	5865	1545.33	8.30667e-10	-20.9088	30
1500	5823.5	1503.83	8.09917e-10	-20.9341	25
1200	6433.5	2113.83	1.11492e-09	-20.6145	20
900	6857.5	2537.83	1.32692e-09	-20.4404	15
600	6768	2448.33	1.28217e-09	-20.4747	10
300	7303.5	2983.83	1.54992e-09	-20.2851	5
120	8108	3788.33	1.95217e-09	-20.0543	2
0	7722.5	3402.83	1.75942e-09	-20.1583	0
																	cell count
																F2	231000	23100
																F3	195000	19500
																F4	212000	21200
																F5	229000	22900
																F6	151000	15100
																F7	185000	18500
																F8	176000	17600
																F9	179000	17900
																F10	167000	16700
																F11	168000	16800
	-0.0003	-0.0003	(ln)m/s/40000 cells													G2	203000	20300
		-1.33215e-08	(ln)m/s/cell													G3	169000	16900
																G4	202000	20200
																G5	159000	15900
																G6	231000	23100
																G7	191000	19100
																G8	154000	15400
																G9	233000	23300
																G10	197000	19700
																G11	140000	14000
																average		18860
																standard deviation		2868.96
