# Supplementary material for: Peroxiporin Expression Is an Important Factor for Cancer Cell Susceptibility to Therapeutic H2O2: Implications for Pharmacological Ascorbate Therapy
Source: PLoS One. 2017 Jan 20;12(1):e0170442. doi: 10.1371/journal.pone.0170442 (PMC5249139; doi:10.1371/journal.pone.0170442)
Supplement: S3 Data — The zip file contains all the data sets used to generate Fig 3 which represents the rate of H2O2 uptake per cell. Each excel file is named to clearly indicate the cell type/modification and case number. Each excel contains a read me tab, a tab of raw data and an additional tab containing the regression analysis. (ZIP) [file pone.0170442.s003.zip › S3 Data/MIA Unmodified_Case_c.xlsx]

## Sheet: Regression
SUMMARY OUTPUT
Regression Statistics
Multiple R	0.967203
R Square	0.935482
Adjusted R Square	0.927417
Standard Error	0.0819383
Observations	10
ANOVA
	df	SS	MS	F	Significance F
Regression	1	0.778781	0.778781	115.996	4.86543e-06
Residual	8	0.0537111	0.00671389
Total	9	0.832492
	Coefficients	Standard Error	t Stat	P-value	Lower 95%	Upper 95%	Lower 95.0%	Upper 95.0%
Intercept	-19.7385	0.0437343	-451.328	6.50462e-19	-19.8393	-19.6376	-19.8393	-19.6376
X Variable 1	-0.000347485	3.22638e-05	-10.7701	4.86543e-06	-0.000421885	-0.000273084	-0.000421885	-0.000273084
RESIDUAL OUTPUT
Observation	Predicted Y	Residuals	Standard Residuals				Rate:	-1.54301e-12		b(actual cell count)
1	-20.5724	-0.00298033	-0.0385792				variance	3.09671e-17		22520
2	-20.4682	-0.114585	-1.48325					Propagation of error		sigmab (St.dev of cell count)
3	-20.3639	-0.0360861	-0.467121					5.56481e-13		7848
4	-20.2597	0.0980995	1.26986
5	-20.1555	0.0576409	0.74614						-1.54301e-16
6	-20.0512	0.0707573	0.915927
7	-19.947	0.0392142	0.507613
8	-19.8427	0.0354805	0.459282
9	-19.7802	-0.0119771	-0.155039
10	-19.7385	-0.135564	-1.75483

## Sheet: MIA Unmodified
Application: Tecan i-control				Tecan i-control , 1.10.4.0
Device: infinite 200Pro				Serial number: 1201004149				Serial number of connected stacker:					*Read same plate 4 times Dr. Liu's device for comparison with F200
Firmware: V_3.37_07/12_Infinite (Jul 20 2012/13.56.47)				MAI, V_3.37_07/12_Infinite (Jul 20 2012/13.56.47)
Date:	2014-08-11
Time:	12:57:46 PM
System				LIUASUS
User				ENGR\jlock
Plate				Costar 96 Flat Bottom Transparent Polystyrol Catalog No.: 3361/3590/9018/3591/9017/3641/3628/3370/2507/2509/2503/9017/9018/3641/3598/3599/3585/3595/3300/3474 [COS96ft.pdfx]
Plate-ID (Stacker)
Label: Label1
Mode				Fluorescence Top Reading
Excitation Wavelength				345	nm
Emission Wavelength				425	nm
Excitation Bandwidth				9	nm
Emission Bandwidth				20	nm
Gain				100	Manual
Number of Flashes				3
Integration Time				40	µs
Lag Time				0	µs
Settle Time				0	ms
Z-Position (Manual)				20000	µm
Start Time:	8/11/2014 12:57:47 PM
	Temperature: 23.1 °C																									original moles/50 uL standard	Molar of standard curve		Corrected Values
<>	1	2	3	4	5	6	7	8	9	10	11	12														0	0	10518.3	0
A	10033	10345	9991	10531	10867	10535	10652	10597	10353	10561	10146	10224														1e-10	5e-15	10454	-64.3333
B	9759	10730	10247	10740	10700	10207	10419	11495	12391	12176	11293	9810														2e-10	1e-14	10961.3	443
C	9555	10378	10601	11166	11442	12109	12273	12805	13123	14270	14638	9934														4e-10	2e-14	11236	717.667
D	9842	10447	10514	10978	11566	11932	13428	12832	13927	14840	14768	9838														6e-10	3e-14	11416	897.667
E	9750	14329	14970	14710	15046	14434	14955	14741	15013	14923	14497	9972														8e-10	4e-14	12040	1521.67
F	10359	14239	13852	14518	15415	15366	16312	16461	16959	16653	15646	9833														1e-09	5e-14	12377.3	1859
G	9608	11415	11768	12025	12616	13127	13112	13597	14055	14513	14722	9453														1.2e-09	6e-14	13147	2628.67
H	9540	8925	9054	9249	9254	9252	9376	9471	9234	9593	9087	9694														1.6e-09	8e-14	13762	3243.67
																										2e-09	1e-13	13566.3	3048
End Time:	7/29/2014 10:30:49 AM
		Corrected Values																								Time (s)		Corrected Values	Molar Concentration	natural log of actual [ ]	Time (min)
0	10518.3	0	subtract cell from each value																							2400	12827	2308.67	5.79667e-14	-30.4789	40
1e-10	10454	-64.3333																								2100	12810	2291.67	5.75417e-14	-30.4863	35
2e-10	10961.3	443																								1800	13271.5	2753.17	6.90792e-14	-30.3035	30
4e-10	11236	717.667																								1500	14015.5	3497.17	8.76792e-14	-30.0651	25
6e-10	11416	897.667																								1200	14246.5	3728.17	9.34542e-14	-30.0013	20
8e-10	12040	1521.67																								900	14712	4193.67	1.05092e-13	-29.8839	15
1e-09	12377.3	1859																								600	15029	4510.67	1.13017e-13	-29.8112	10
1.2e-09	13147	2628.67																								300	15507	4988.67	1.24967e-13	-29.7107	5
1.6e-09	13762	3243.67																								120	15583	5064.67	1.26867e-13	-29.6956	2
2e-09	13566.3	3048																								0	15184	4665.67	1.16892e-13		0
Time (s)		Corrected Values	Total moles H2O2	natural log of actual [ ]	Time (min)
2400	12827	2308.67	1.15933e-09	-20.5754	40
2100	12810	2291.67	1.15083e-09	-20.5828	35
1800	13271.5	2753.17	1.38158e-09	-20.4	30
1500	14015.5	3497.17	1.75358e-09	-20.1616	25
1200	14246.5	3728.17	1.86908e-09	-20.0978	20
900	14712	4193.67	2.10183e-09	-19.9805	15
600	15029	4510.67	2.26033e-09	-19.9078	10
300	15507	4988.67	2.49933e-09	-19.8072	5
120	15583	5064.67	2.53733e-09	-19.7922	2
0	15184	4665.67	2.33783e-09	-19.874	0											cell count
																13600
																9400
																25000
																34200
																18600
																30200
																30000
																17800
																21400
																25000	Total cell/well
															Average:	22520	22520
																7847.55
	-0.0004	-0.0004	(ln)m/s/40000 cells
		-1.7762e-08	(ln)m/s/cell
		kcell
		-1.7762e-12
