# Supplementary material for: Peroxiporin Expression Is an Important Factor for Cancer Cell Susceptibility to Therapeutic H2O2: Implications for Pharmacological Ascorbate Therapy
Source: PLoS One. 2017 Jan 20;12(1):e0170442. doi: 10.1371/journal.pone.0170442 (PMC5249139; doi:10.1371/journal.pone.0170442)
Supplement: S3 Data — The zip file contains all the data sets used to generate Fig 3 which represents the rate of H2O2 uptake per cell. Each excel file is named to clearly indicate the cell type/modification and case number. Each excel contains a read me tab, a tab of raw data and an additional tab containing the regression analysis. (ZIP) [file pone.0170442.s003.zip › S3 Data/MIA Unmodified_Case_d.xlsx]

## Sheet: Regression
SUMMARY OUTPUT
Regression Statistics
Multiple R	0.965573
R Square	0.93233
Adjusted R Square	0.923872
Standard Error	0.251886
Observations	10
ANOVA
	df	SS	MS	F	Significance F
Regression	1	6.99315	6.99315	110.221	5.8958e-06
Residual	8	0.507572	0.0634465
Total	9	7.50073
	Coefficients	Standard Error	t Stat	P-value	Lower 95%	Upper 95%	Lower 95.0%	Upper 95.0%
Intercept	-19.7016	0.134443	-146.542	5.25946e-15	-20.0116	-19.3915	-20.0116	-19.3915
X Variable 1	-0.00104127	9.91818e-05	-10.4986	5.8958e-06	-0.00126999	-0.00081256	-0.00126999	-0.00081256
RESIDUAL OUTPUT
									The correct Rate
Observation	Predicted Y	Residuals	Standard Residuals				Rate:	-4.38893e-08	-4.38893e-12	b(actual cell count)
1	-22.2006	-0.0837026	-0.352461				variance	5.47667e-17		23725
2	-21.8882	-0.399664	-1.68294					Propagation of error		sigmab (St.dev of cell count)
3	-21.5758	0.13548	0.570488					7.40045e-09	7.40045e-13	3301
4	-21.2635	0.530566	2.23415
5	-20.9511	-0.0700307	-0.294891
6	-20.6387	0.0753517	0.317297
7	-20.3263	0.0527977	0.222325
8	-20.0139	-0.0224965	-0.0947298
9	-19.8265	-0.0686827	-0.289214
10	-19.7016	-0.149619	-0.630028

## Sheet: MIA unmod
Application: Tecan i-control				Tecan i-control , 1.11.1.0
Device: infinite 200				Serial number: 1003002558				Serial number of connected stacker:
Firmware: V_2.02_11/06_InfiniTe (Dec 13 2006/16.18.16)				MAI, V_2.02_11/06_InfiniTe (Dec 13 2006/16.18.16)
Date:	2015-09-04
Time:	2:36:07 PM
System				OWNER-B4099B55D
User				OWNER-B4099B55D\Owner
Plate				Costar 96 Flat Bottom Transparent Polystyrene Cat. No.: 3361/3590/9018/3591/9017/3641/3628/3370/2507/2509/2503/9017/9018/3641/3598/3599/3585/3595/3300/3474 [COS96ft.pdfx]
Plate-ID (Stacker)
Label: Label1
Mode				Fluorescence Top Reading
Excitation Wavelength				340	nm
Emission Wavelength				430	nm
Excitation Bandwidth				20	nm
Emission Bandwidth				20	nm
Gain				100	Manual
Number of Flashes				3
Integration Time				40	µs
Lag Time				30	µs
Settle Time				0	ms
Start Time:	9/4/2015 2:36:07 PM
	Temperature: 23.4 °C
<>	1	2	3	4	5	6	7	8	9	10	11	12
A	2757	2894	2845	2675	3013	3071	3039	2788	2777	2717	2740	2753
B	4242	5984	6272	7201	8286	8974	10441	11274	12744	13406	12936	5403
C	4328	5525	5859	7152	8553	9496	10554	10896	10412	14205	15019	3877
D	3767	5095	5258	5785	6332	7453	8223	8984	8999	11642	11427	3721
E	2838	9957	7217	9575	10346	10058	9551	9198	9689	9712	8882	2941
F	2586	6060	6459	6178	7233	7551	7580	8934	9810	9782	11671	2657
G	2481	5697	5295	6692	7646	6336	8031	8255	9057	10291	8814	2476
H	1779	1757	1960	2070	2038	1960	1963	1957	1859	2023	2065	2105
End Time:	9/4/2015 2:36:29 PM
		Corrected Values
0	5534.67	0	subtract cell from each value
1e-10	5796.33	261.667
2e-10	6712.67	1178
4e-10	7723.67	2189
6e-10	8641	3106.33
8e-10	9739.33	4204.67
1e-09	10384.7	4850
1.2e-09	10718.3	5183.67															Note x acis should actually be: 0, 5, 10, 15, 20, and 25 with the axis title of [h2o2]/uM
1.6e-09	13084.3	7549.67															Keep this above note in mind when getting ready for publications
2e-09	13127.3	7592.67
Time (s)		Corrected Values	Total moles H2O2	natural log of actual [ ]	Time (min)
2400	5878.5	343.833	2.09917e-10	-22.2843	40
2100	5877	342.333	2.09167e-10	-22.2879	35
1800	6435	900.333	4.88167e-10	-21.4404	30
1500	7439.5	1904.83	9.90417e-10	-20.7329	25
1200	6943.5	1408.83	7.42417e-10	-21.0211	20											Well #
900	7805.5	2270.83	1.17342e-09	-20.5633	15											F2	200000	20000
600	8594.5	3059.83	1.56792e-09	-20.2735	10											F3	155000	15500
300	9433.5	3898.83	1.98742e-09	-20.0364	5											F4	254000	25400
120	10036.5	4501.83	2.28892e-09	-19.8952	2											F5	280000	28000
0	10242.5	4707.83	2.39192e-09	-19.8512	0											F6	258000	25800
																F7	264000	26400
																F8	239000	23900
																F9	210000	21000
																F10	287000	28700
																F11	212000	21200
																G2	216000	21600
																G3	218000	21800
																G4	250000	25000
																G5	219000	21900
																G6	270000	27000
																G7	198000	19800
																G8	248000	24800
																G9	240000	24000
																G10	263000	26300
																G11	264000	26400
																	Average	23725
	-0.0003	-0.0003	(ln)m/s/40000 cells														St Dev	3300.54
		-1.33215e-08	(ln)m/s/cell
