# Supplementary material for: Peroxiporin Expression Is an Important Factor for Cancer Cell Susceptibility to Therapeutic H2O2: Implications for Pharmacological Ascorbate Therapy
Source: PLoS One. 2017 Jan 20;12(1):e0170442. doi: 10.1371/journal.pone.0170442 (PMC5249139; doi:10.1371/journal.pone.0170442)
Supplement: S4 Data — The excel file contains a worksheet titled "Normalization of Colony Counts" which contains the raw data and normalization for the colonies counted from the clonogenic studies of unmodified MIA PaCa-2, siAQP3 MIA PaCa-2, and H6c7 cells. The file also contains a worksheet titled "Analysis at each Dose" which provides the statistical significance of each cell comparison at each dose, determined through ANOVA (Single Factor), and is displayed to the right of the data sets. (XLSX) [file pone.0170442.s004.xlsx]

## Sheet: Normalization of Colony Counts
n	MIA siAQP3 (12-14-15) First Case							MIA unmod (12-14-15)
18	0	50	60	70	80	90		0	50	60	70	80	90
	1.05556	0.333333	0.333333	0.277778	0.277778	0.0555556		1.13253	0.385542	0.289157	0.0361446	0.0240964	0
	0.833333	0.444444	0.277778	0.388889	0.111111	0.111111		0.722892	0.240964	0.204819	0.0481928	0.0361446	0.0120482
	1	0.333333	0.444444	0.277778	0.0555556			1.13253	0.277108	0.180723	0.0361446	0.0240964	0.0120482
average	0.962963	0.37037	0.351852	0.314815	0.148148	0.0833333		0.995984	0.301205	0.2249	0.0401606	0.0281124	0.00803213
stdev	0.115648	0.06415	0.0848625	0.06415	0.115648	0.0392837		0.236505	0.0752409	0.0569375	0.00695603	0.00695603	0.00695603
	MIA siAQP3 (12-14-15) Second Case							MIA unmod count 2 (12-8-15) Second Case
	0	50	60	70	80	90		0	50	60	70	80	90
	1.17647	0.588235	0.374332	0.0534759	0.106952	0.160428		0.8	0.5	0.425	0.4	0.225	0.1
	0.748663	0.534759	0.213904	0.213904	0.106952	0.0534759		1.2	0.275	0.575	0.6	0.075	0.15
	1.06952	0.534759	0.160428	0.160428	0.106952	0.213904		1	0.525	0.625	0.525	0.2	0.15
average	0.998217	0.552585	0.249554	0.142602	0.106952	0.142602		1	0.433333	0.541667	0.508333	0.166667	0.133333
stdev	0.222638	0.0308743	0.111319	0.0816858	0	0.0816858		0.2	0.137689	0.104083	0.101036	0.0803638	0.0288675
	MIA siAQP3 (4-1-15)							MIA unmod count 2 (12-8-15)
	0	50	60	70	80	90		0	50	60	70	80	90
	1.22	0.2	0.96	0.68	0.74	0.38		0.977273	0.613636	0.454545	0.227273	0.0681818	0.0681818
	0.74	0.08	0.66	0.4	0.48	0.2		0.795455	0.340909	0.409091	0.295455	0.159091	0.0681818
	1.04	0.12	0.96	0.36	0.54	0.2		1.22727	0.477273	0.5	0.386364	0.25	0.0909091
average	1	0.133333	0.86	0.48	0.586667	0.26		1	0.477273	0.454545	0.30303	0.159091	0.0757576
stdev	0.242487	0.061101	0.173205	0.174356	0.136137	0.103923		0.216804	0.136364	0.0454545	0.0798156	0.0909091	0.0131216
	MIA siAQP3 averages							MIA unmod averages
	0	50	60	70	80	90		0	50	60	70	80	90
average	0.985443	0.354441	0.492472	0.316809	0.308718	0.171809		0.998661	0.403937	0.407037	0.283841	0.117957	0.0723743
	MIA siAQP3 average stdev							MIA unmod averages stdev
	0	50	60	70	80	90		0	50	60	70	80	90
	0.122451	0.0679236	0.0898544	0.0827818	0.122451	0.0415945		0.417483	0.104083	0.0787636	0.0096225	0.0096225	0.0096225
	0.231296	0.032075	0.115648	0.0848625	0	0.0848625		0.2	0.137689	0.104083	0.101036	0.0803638	0.0288675
	0.242487	0.061101	0.173205	0.174356	0.136137	0.103923		0.216804	0.136364	0.0454545	0.0798156	0.0909091	0.0131216
	0.198745	0.0536999	0.126236	0.114	0.086196	0.0767934		0.278096	0.126045	0.0761005	0.0634915	0.0602985	0.0172039
	H6c7 case 1
	0	50	60	70	80	90
	0.924242	1.04545	0.772727	0.742424	0.833333	0.439394
	1.10606	0.69697	1.09091	0.727273	0.681818	0.454545
	0.984848	0.712121	0.757576	0.575758	0.530303	0.454545
	1.00505	0.818182	0.873737	0.681818	0.681818	0.449495
	0.0925773	0.19697	0.188229	0.0921631	0.151515	0.00874773
	H6c7 case 2
	0	50	60	70	80	90
	1.12941	1.17647	1.08235	1.15294	1.11765	1.41176
	0.917647	1.25882	1.08235	0.917647	1.11765	1.16471
	0.964706	1.07059	1.07059	1.15294	1.11765	1.01176
	1.00392	1.16863	1.07843	1.07451	1.11765	1.19608
	0.111196	0.0943624	0.00679236	0.135847	0	0.201837
	H6c7 case 2
	0	50	60	70	80	90
	0.988372	0.860465	1.19767	0.953488	0.965116	1.10465
	1.0814	0.988372	1.10465	0.94186	1.01163	1.05814
	0.930233	1.13953	1.4186	1.10465	1.06977	1
	1	0.996124	1.24031	1	1.0155	1.05426
	0.0762493	0.139696	0.161261	0.0908169	0.0524331	0.0524331
	H6c7 averages
	0	50	60	70	80	90
average	1.00299	0.994311	1.06416	0.918776	0.938323	0.899946
	H6c7 average stdev
	0	50	60	70	80	90
	0.0925773	0.19697	0.188229	0.0921631	0.151515	0.00874773
	0.111196	0.0943624	0.00679236	0.135847	0	0.201837
	0.0762493	0.139696	0.161261	0.0908169	0.0524331	0.0524331
	0.0933407	0.143676	0.118761	0.106276	0.0679828	0.0876726

## Sheet: Analysis at each Dose
	0 µM			50 µM			60 µM			70 µM			80 µM			90 µM
	MIA siAQP3	MIA unmodified		MIA siAQP3	MIA unmodified		MIA siAQP3	MIA unmodified		MIA siAQP3	MIA unmodified		MIA siAQP3	MIA unmodified		MIA siAQP3	MIA unmodified			Anova: Single Factor								Anova: Single Factor								Anova: Single Factor								Anova: Single Factor
Data	1.11765	1.13253		0.333333	0.385542		0.333333	0.289157		0.277778	0.0361446		0.277778	0.0240964		0.0555556	0			0 µM								50 µM								60 µM								70 µM
	0.882353	0.722892		0.444444	0.240964		0.277778	0.204819		0.388889	0.0481928		0.111111	0.0361446		0.111111	0.0120482			SUMMARY								SUMMARY								SUMMARY								SUMMARY
	1.05882	1.13253		0.333333	0.277108		0.444444	0.180723		0.277778	0.0361446		0.0555556	0.0240964		0.160428	0.0120482			Groups	Count	Sum	Average	Variance				Groups	Count	Sum	Average	Variance				Groups	Count	Sum	Average	Variance				Groups	Count	Sum	Average	Variance
	1.17647	0.8		0.588235	0.5		0.374332	0.425		0.0534759	0.4		0.106952	0.225		0.0534759	0.1			MIA siAQP3	9	9.05348	1.00594	0.0309461				MIA siAQP3	9	3.16887	0.352096	0.0353455				MIA siAQP3	9	4.38422	0.487135	0.0925638				MIA siAQP3	9	2.81225	0.312472	0.0316445
	0.748663	1.2		0.534759	0.275		0.213904	0.575		0.213904	0.6		0.106952	0.075		0.213904	0.15			MIA unmodified	9	8.98795	0.998661	0.0357387				MIA unmodified	9	3.63543	0.403937	0.0171022				MIA unmodified	9	3.66334	0.407037	0.0241189				MIA unmodified	9	2.55457	0.283841	0.0454612
	1.06952	1		0.534759	0.525		0.160428	0.625		0.160428	0.525		0.106952	0.2		0.38	0.15
	1.22	0.977273		0.2	0.613636		0.96	0.454545		0.68	0.227273		0.74	0.0681818		0.2	0.0681818
	0.74	0.795455		0.08	0.340909		0.66	0.409091		0.4	0.295455		0.48	0.159091		0.2	0.0681818			ANOVA								ANOVA								ANOVA								ANOVA
	1.04	1.22727		0.12	0.477273		0.96	0.5		0.36	0.386364		0.54	0.25			0.0909091			Source of Variation	SS	df	MS	F	P-value	F crit		Source of Variation	SS	df	MS	F	P-value	F crit		Source of Variation	SS	df	MS	F	P-value	F crit		Source of Variation	SS	df	MS	F	P-value
	1.00594	0.998661		0.352096	0.403937		0.487135	0.407037		0.312472	0.283841		0.280589	0.117957		0.171809	0.0723743			Between Groups	0.000238523	1	0.000238523	0.00715373	0.933645	4.494		Between Groups	0.0120936	1	0.0120936	0.461169	0.506784	4.494		Between Groups	0.0288707	1	0.0288707	0.494859	0.491879	4.494		Between Groups	0.00368881	1	0.00368881	0.0956818	0.761066
																				Within Groups	0.533479	16	0.0333424					Within Groups	0.419582	16	0.0262238					Within Groups	0.933462	16	0.0583414					Within Groups	0.616846	16	0.0385529
																				Total	0.533717	17						Total	0.431675	17						Total	0.962332	17						Total	0.620535	17
	0 µM			50 µM			60 µM			70 µM			80 µM			90 µM
Data	H6c7	MIA unmodified		H6c7	MIA unmodified		H6c7	MIA unmodified		H6c7	MIA unmodified		H6c7	MIA unmodified		H6c7	MIA unmodified			Anova: Single Factor								Anova: Single Factor
	0.924242	1.13253		1.04545	0.385542		0.772727	0.289157		0.742424	0.0361446		0.833333	0.0240964		0.439394	0			80 µM								90 µM
	1.10606	0.722892		0.69697	0.240964		1.09091	0.204819		0.727273	0.0481928		0.681818	0.0361446		0.454545	0.0120482			SUMMARY								SUMMARY
	0.984848	1.13253		0.712121	0.277108		0.757576	0.180723		0.575758	0.0361446		0.530303	0.0240964		0.454545	0.0120482			Groups	Count	Sum	Average	Variance				Groups	Count	Sum	Average	Variance
	1.12941	0.8		1.17647	0.5		1.08235	0.425		1.15294	0.4		1.11765	0.225		1.41176	0.1			MIA siAQP3	9	2.5253	0.280589	0.0609922				MIA siAQP3	9	1.54628	0.171809	0.00975453
	0.917647	1.2		1.25882	0.275		1.08235	0.575		0.917647	0.6		1.11765	0.075		1.16471	0.15			MIA unmodified	9	1.06161	0.117957	0.00824405				MIA unmodified	10	0.723743	0.0723743	0.00285665
	0.964706	1		1.07059	0.525		1.07059	0.625		1.15294	0.525		1.11765	0.2		1.01176	0.15
	0.988372	0.977273		0.860465	0.613636		1.19767	0.454545		0.953488	0.227273		0.965116	0.0681818		1.10465	0.0681818
	1.0814	0.795455		0.988372	0.340909		1.10465	0.409091		0.94186	0.295455		1.01163	0.159091		1.05814	0.0681818			ANOVA								ANOVA
	0.930233	1.22727		1.13953	0.477273		1.4186	0.5		1.10465	0.386364		1.06977	0.25		1	0.0909091			Source of Variation	SS	df	MS	F	P-value	F crit		Source of Variation	SS	df	MS	F	P-value	F crit
																				Between Groups	0.119022	1	0.119022	3.43813	0.0822342	4.494		Between Groups	0.0468346	1	0.0468346	7.67439	0.013099	4.45132
Data	0 µM			50 µM			60 µM			70 µM			80 µM			90 µM				Within Groups	0.55389	16	0.0346181					Within Groups	0.103746	17	0.00610272
	MIA siAQP3	H6c7		MIA siAQP3	H6c7		MIA siAQP3	H6c7		MIA siAQP3	H6c7		MIA siAQP3	H6c7		MIA siAQP3	H6c7
	1.11765	0.924242		0.333333	1.04545		0.333333	0.772727		0.277778	0.742424		0.277778	0.833333		0.0555556	0.439394			Total	0.672912	17						Total	0.150581	18
	0.882353	1.10606		0.444444	0.69697		0.277778	1.09091		0.388889	0.727273		0.111111	0.681818		0.111111	0.454545
	1.05882	0.984848		0.333333	0.712121		0.444444	0.757576		0.277778	0.575758		0.0555556	0.530303		0.160428	0.454545			Anova: Single Factor								Anova: Single Factor
	1.22222	1.12941		0.588235	1.17647		0.374332	1.08235		0.0534759	1.15294		0.106952	1.11765		0.0534759	1.41176			0 µM								50 µM
	0.777778	0.917647		0.534759	1.25882		0.213904	1.08235		0.213904	0.917647		0.106952	1.11765		0.213904	1.16471			SUMMARY								SUMMARY
	1.11111	0.964706		0.534759	1.07059		0.160428	1.07059		0.160428	1.15294		0.106952	1.11765		0.38	1.01176			Groups	Count	Sum	Average	Variance				Groups	Count	Sum	Average	Variance
	1.22	0.988372		0.2	0.860465		0.96	1.19767		0.68	0.953488		0.74	0.965116		0.2	1.10465			MIA siAQP3	9	9.02692	1.00299	0.00669252				H6c7	9	8.9488	0.994311	0.0398332
	0.74	1.0814		0.08	0.988372		0.66	1.10465		0.4	0.94186		0.48	1.01163		0.2	1.05814			H6c7	9	8.98795	0.998661	0.0357387				MIA unmodified	9	3.63543	0.403937	0.0171022
	1.04	0.930233		0.12	1.13953		0.96	1.4186		0.36	1.10465		0.54	1.06977			1
	0 µM			50 µM			60 µM			70 µM			80 µM			90 µM				ANOVA								ANOVA
	MIA scram	MIA siAQP3		MIA scram	MIA siAQP3		MIA scram	MIA siAQP3		MIA scram	MIA siAQP3		MIA scram	MIA siAQP3		MIA scram	MIA siAQP3			Source of Variation	SS	df	MS	F	P-value	F crit		Source of Variation	SS	df	MS	F	P-value	F crit
	0.846154	0.122451		0.435897	0.0679236		0.230769	0.0898544		0.358974	0.0827818		0.025641	0.122451		0.025641	0.0415945			Between Groups	8.43459e-05	1	8.43459e-05	0.00397565	0.950505	4.494		Between Groups	1.56844	1	1.56844	55.0953	1.44518e-06	4.494
	0.820513	0.231296		0.307692	0.032075		0.25641	0.115648		0.230769	0.0848625		0.0512821	0		0.025641	0.0848625			Within Groups	0.33945	16	0.0212156					Within Groups	0.455483	16	0.0284677
	1.38462	0.242487		0.589744	0.061101		0.205128	0.173205		0.179487	0.174356		0.025641	0.136137		0.025641	0.103923
																				Total	0.339534	17						Total	2.02392	17
	0 µM			50 µM			60 µM			70 µM			80 µM			90 µM
	MIA scram	MIA unmodified		MIA scram	MIA unmodified		MIA scram	MIA unmodified		MIA scram	MIA unmodified		MIA scram	MIA unmodified		MIA scram	MIA unmodified
	0.846154	0.417483		0.435897	0.104083		0.230769	0.0787636		0.358974	0.0096225		0.025641	0.0096225		0.025641	0.0096225
	0.820513	0.2		0.307692	0.137689		0.25641	0.104083		0.230769	0.101036		0.0512821	0.0803638		0.025641	0.0288675
	1.38462	0.216804		0.589744	0.136364		0.205128	0.0454545		0.179487	0.0798156		0.025641	0.0909091		0.025641	0.0131216
	0 µM			50 µM			60 µM			70 µM			80 µM			90 µM
	MIA scram	H6c7		MIA scram	H6c7		MIA scram	H6c7		MIA scram	H6c7		MIA scram	H6c7		MIA scram	H6c7
	0.846154	1.00505		0.435897	0.818182		0.230769	0.873737		0.358974	0.681818		0.025641	0.681818		0.025641	0.449495
	0.820513	1.00392		0.307692	1.16863		0.25641	1.07843		0.230769	1.07451		0.0512821	1.11765		0.025641	1.19608
	1.38462	1		0.589744	0.996124		0.205128	1.24031		0.179487	1		0.025641	1.0155		0.025641	1.05426
[truncated: 1 more columns]
